# Supplementary material for: 3-(4-Bromo­phenyl­sulfin­yl)-2,5,6-trimethyl-1-benzo­furan
Source: Acta Crystallogr Sect E Struct Rep Online. 2013 Jul 6;69(Pt 8):o1205. doi: 10.1107/S1600536813017753 (PMC3793715; doi:10.1107/S1600536813017753)
Supplement: Supplementary file 2 [file e-69-o1205-Isup2.hkl]

# 
# h,k,l, Fc-squared, Fo-squared, sigma(Fo-squared) and status flag 
# 
data_I
_shelx_title ' 1222 IN P2(1)/C' 
_shelx_refln_list_code          4 
_shelx_F_calc_maximum      285.69 
_exptl_crystal_F_000       736.00 
_reflns_d_resolution_high  0.7476 
 
loop_ 
 _symmetry_equiv_pos_as_xyz 
 'x, y, z' 
 '-x, y+1/2, -z+1/2' 
 '-x, -y, -z' 
 'x, -y-1/2, z-1/2' 
 
_cell_length_a    20.0084 
_cell_length_b     7.1890 
_cell_length_c    10.7804 
_cell_angle_alpha  90.000 
_cell_angle_beta  101.478 
_cell_angle_gamma  90.000 
 
_shelx_F_squared_multiplier     1.000 
 
loop_ 
 _refln_index_h 
 _refln_index_k 
 _refln_index_l 
 _refln_F_squared_calc 
 _refln_F_squared_meas 
 _refln_F_squared_sigma 
 _refln_observed_status 
   2   0   0     1301.36      713.09     91.11 o 
   3   0   0     6915.02     4218.53    308.02 o 
   4   0   0      916.39      819.74     49.43 o 
   5   0   0     3123.85     2522.38    127.54 o 
   6   0   0    13768.98    11883.25    535.89 o 
   7   0   0        6.88       12.05      2.92 o 
   8   0   0     1535.59     1400.47     61.47 o 
   9   0   0      669.92      700.81     32.30 o 
  10   0   0     2514.64     2354.96    103.26 o 
  11   0   0       12.37       20.62      4.72 o 
  12   0   0     4359.22     3932.10    170.82 o 
  13   0   0     2316.32     2141.52    104.27 o 
  14   0   0     2471.10     2479.34    121.49 o 
  15   0   0     1998.05     2022.70    108.00 o 
  16   0   0      161.74      206.71     16.07 o 
  17   0   0     7401.51     7316.08    378.91 o 
  18   0   0     2683.61     3022.44    157.76 o 
  19   0   0      810.26      986.72     55.70 o 
  20   0   0      737.70      882.87     50.96 o 
  21   0   0      130.19      187.73     25.79 o 
  22   0   0      517.68      609.50     39.80 o 
  23   0   0      680.55      779.98     49.33 o 
  24   0   0      161.59      203.08     18.50 o 
  25   0   0      662.85      778.81     43.03 o 
  26   0   0      482.50      628.09     40.10 o 
   1   1   0        0.38        0.66      1.81 o 
   2   1   0      487.63      467.78     23.31 o 
   3   1   0    16721.13    18526.95    806.09 o 
   4   1   0     6100.72     6406.16    239.47 o 
   5   1   0     2750.73     2806.79    104.57 o 
   6   1   0       36.16       45.39      2.66 o 
   7   1   0      159.58      107.75      4.92 o 
   8   1   0     4290.12     3950.22    126.89 o 
   9   1   0     6742.88     6036.57    230.51 o 
  10   1   0     1655.34     1450.75     53.67 o 
  11   1   0       30.05       22.94      4.00 o 
  12   1   0       11.64        7.99      3.03 o 
  13   1   0     1221.89     1022.02     35.02 o 
  14   1   0     3883.12     3710.30    134.31 o 
  15   1   0     1134.26     1100.74     36.35 o 
  16   1   0        4.75        5.92      4.20 o 
  17   1   0       64.92       86.53      6.31 o 
  18   1   0       13.17       13.11      5.09 o 
  19   1   0      407.34      403.11     16.42 o 
  20   1   0        3.66        5.10      6.21 o 
  21   1   0       75.98       92.92      8.26 o 
  22   1   0      694.68      776.72     33.61 o 
  23   1   0      290.35      336.90     17.37 o 
  24   1   0        3.53        4.89      8.82 o 
  25   1   0        1.48        0.71      9.42 o 
  26   1   0       39.10       29.52     11.95 o 
   0   2   0    47993.62    52034.02   3667.69 o 
   1   2   0     6094.60     6965.37    427.10 o 
   2   2   0       38.09       26.10      2.93 o 
   3   2   0    18297.01    19577.97    871.44 o 
   4   2   0      523.70      582.33     22.17 o 
   5   2   0      491.12      534.68     21.71 o 
   6   2   0      595.39      628.50     26.01 o 
   7   2   0      134.36      173.91      9.86 o 
   8   2   0        0.39       -1.55      1.95 o 
   9   2   0      270.13      261.93     10.60 o 
  10   2   0       52.98       44.29      3.32 o 
  11   2   0      991.77      989.18     32.78 o 
  12   2   0     1508.58     1490.65     48.65 o 
  13   2   0        8.34        6.64      4.05 o 
  14   2   0      507.41      510.09     19.88 o 
  15   2   0     1321.72     1358.05     52.61 o 
  16   2   0      162.49      152.86     11.51 o 
  17   2   0     1213.39     1165.57     56.36 o 
  18   2   0        6.14       10.02      7.83 o 
  19   2   0       54.18       49.50      8.78 o 
  20   2   0      208.37      216.11     13.48 o 
  21   2   0        2.13       -8.05      8.05 o 
  22   2   0        9.90        1.16      8.66 o 
  23   2   0        2.01       -1.60      8.87 o 
  24   2   0       32.90       29.01     11.65 o 
  25   2   0       89.72      117.72     12.49 o 
   1   3   0      183.17      215.64     13.15 o 
   2   3   0      744.32      878.56     54.09 o 
   3   3   0     8084.27     8688.23    476.12 o 
   4   3   0      944.01      902.23     46.58 o 
   5   3   0     5579.90     6042.53    252.18 o 
   6   3   0     2819.72     2834.52    104.17 o 
   7   3   0     1372.25     1458.74     52.28 o 
   8   3   0     5034.94     5007.35    184.59 o 
   9   3   0     5259.83     5453.38    245.88 o 
  10   3   0     2410.93     2418.62    106.45 o 
  11   3   0      983.83      984.18     42.14 o 
  12   3   0      264.07      306.67     15.43 o 
  13   3   0      560.27      557.71     35.88 o 
  14   3   0     2070.03     2158.12     99.65 o 
  15   3   0       84.58      123.52     14.77 o 
  16   3   0        1.54       -5.34      9.10 o 
  17   3   0       36.02       38.45     12.01 o 
  18   3   0      190.29      182.24     15.89 o 
  19   3   0      154.53      134.24     12.68 o 
  20   3   0      571.89      534.59     51.39 o 
  21   3   0       46.84       50.19     10.66 o 
  22   3   0      611.19      672.64     71.50 o 
  23   3   0      250.37      284.37     27.24 o 
  24   3   0        5.70       18.63     11.49 o 
   0   4   0       79.97      166.81     13.60 o 
   1   4   0     3164.92     3461.13    216.93 o 
   2   4   0     2411.96     2702.96    148.39 o 
   3   4   0      996.87      924.57     51.37 o 
   4   4   0     4521.61     4983.43    278.57 o 
   5   4   0     4483.95     4968.39    251.14 o 
   6   4   0      229.83      227.59     11.17 o 
   7   4   0       22.68       23.63      4.56 o 
   8   4   0       22.43       33.84      3.54 o 
   9   4   0      270.22      294.95     13.09 o 
  10   4   0      457.85      444.68     23.91 o 
  11   4   0       61.70       76.97      7.98 o 
  12   4   0      486.21      455.02     25.07 o 
  13   4   0     2801.83     2831.34    127.91 o 
  14   4   0      146.97      150.09     11.10 o 
  15   4   0      104.90      121.27     13.00 o 
  16   4   0       71.86       78.03     12.34 o 
  17   4   0      135.28      135.89     18.71 o 
  18   4   0      663.91      679.82     59.62 o 
  19   4   0     1130.56     1069.53     99.24 o 
  20   4   0        9.82       18.87      9.62 o 
  21   4   0        7.55       -3.25      9.89 o 
  22   4   0      335.62      349.96     42.43 o 
  23   4   0      209.75      258.86     25.47 o 
   1   5   0      503.65      506.88     32.77 o 
   2   5   0       29.71       20.97      4.65 o 
   3   5   0      920.84      988.28     62.13 o 
   4   5   0     1193.59     1263.88     70.57 o 
   5   5   0      189.74      195.09     16.92 o 
   6   5   0     1189.62     1140.35     83.16 o 
   7   5   0      182.22      166.79     16.28 o 
   8   5   0       81.08       69.55     11.09 o 
   9   5   0      317.53      326.82     28.36 o 
  10   5   0      405.35      395.49     33.89 o 
  11   5   0       39.40       47.65     12.98 o 
  12   5   0       35.15       43.53      7.33 o 
  13   5   0       41.01       55.66      8.95 o 
  14   5   0       77.04       52.10     10.29 o 
  15   5   0       49.53       68.43     14.09 o 
  16   5   0       37.25       32.91      9.25 o 
  17   5   0       13.49       16.01     13.88 o 
  18   5   0      554.38      571.42     44.89 o 
  19   5   0      136.63      158.36     24.55 o 
  20   5   0      707.02      694.55    141.20 o 
  21   5   0       72.52       64.61     14.87 o 
  22   5   0        8.81       15.61     12.77 o 
   0   6   0      185.41      364.43     51.69 o 
   1   6   0      305.85      277.60     25.21 o 
   2   6   0     1445.55     1346.87    122.03 o 
   3   6   0      186.98      233.29     44.24 o 
   4   6   0      382.34      379.12     38.68 o 
   5   6   0      435.85      462.33     46.43 o 
   6   6   0       96.88       73.31     16.20 o 
   7   6   0       15.57        3.74     17.52 o 
   8   6   0        8.35       15.30     15.34 o 
   9   6   0      124.03      203.47     63.51 o 
  10   6   0       39.01       19.45     18.20 o 
  11   6   0        5.78      -18.20     18.20 o 
  12   6   0        4.29       -7.62     20.74 o 
  13   6   0      251.31      228.89     36.85 o 
  14   6   0       12.90       34.05     25.08 o 
  15   6   0      177.04      221.82     51.25 o 
  16   6   0      159.47      176.94     38.00 o 
  17   6   0      324.56      297.46     83.22 o 
  18   6   0       21.21       54.43     32.14 o 
  19   6   0      361.85      312.39    118.26 o 
  20   6   0        1.00      -24.55     24.55 o 
   1   7   0       31.86       27.16     11.77 o 
   2   7   0        6.31        5.69     11.83 o 
   3   7   0        2.69        3.44     12.26 o 
   4   7   0      868.17      850.36     80.22 o 
   5   7   0       71.18       68.79     16.69 o 
   6   7   0       53.35       45.71     16.07 o 
   7   7   0       38.66       22.46     16.34 o 
   8   7   0       17.25       12.41     16.96 o 
   9   7   0      292.68      299.52     38.39 o 
  10   7   0       79.23       94.32     44.24 o 
  11   7   0        1.05      -18.72     20.69 o 
  12   7   0       40.22       18.21     23.84 o 
  13   7   0      102.21       82.88     38.98 o 
  14   7   0       75.30       32.52     28.03 o 
  15   7   0      182.34      175.51     37.73 o 
  16   7   0       10.33       11.31     28.91 o 
  17   7   0        5.39      -26.69     26.69 o 
   0   8   0        6.07       35.92     21.02 o 
   1   8   0       50.98       81.10     13.97 o 
   2   8   0      267.58      231.74     23.27 o 
   3   8   0       46.06       42.49     16.11 o 
   4   8   0       23.56       20.59     15.49 o 
   5   8   0        1.83       12.26     21.90 o 
   6   8   0      286.51      257.19     33.14 o 
   7   8   0       56.90       25.12     19.17 o 
   8   8   0       75.58      103.27     23.84 o 
   9   8   0       13.43        2.87     20.41 o 
  10   8   0       67.84       40.34     23.44 o 
  11   8   0        7.79        5.39     21.98 o 
  12   8   0        5.65        1.46     24.57 o 
  13   8   0        3.96      -13.63     24.63 o 
  14   8   0        1.21      -14.65     27.17 o 
   1   9   0        9.65      -16.11     16.11 o 
   2   9   0       43.26       34.17     18.58 o 
   3   9   0        0.43       -5.18     13.58 o 
   4   9   0       44.72       48.43     16.12 o 
   5   9   0       23.82        0.85     21.69 o 
   6   9   0        7.26       34.89     20.95 o 
   7   9   0       14.05       -3.98     24.53 o 
   8   9   0        6.83       -4.86     20.82 o 
 -26   1   1      244.03      282.15     26.16 o 
 -25   1   1      940.18     1152.56     57.69 o 
 -24   1   1      121.63      140.75     12.02 o 
 -23   1   1      160.94      194.43     11.73 o 
 -22   1   1       14.31       13.85      6.80 o 
 -21   1   1      713.53      822.33     32.33 o 
 -20   1   1      397.29      486.48     19.39 o 
 -19   1   1     1446.47     1469.29     51.87 o 
 -18   1   1      715.67      703.97     31.08 o 
 -17   1   1       24.56       11.63      5.31 o 
 -16   1   1       21.04       31.53      5.10 o 
 -15   1   1      907.51      806.59     35.16 o 
 -14   1   1        0.60       -3.56      3.56 o 
 -13   1   1        1.20       -1.09      3.28 o 
 -12   1   1      238.60      194.99      9.94 o 
 -11   1   1     3269.71     3222.16    112.14 o 
 -10   1   1      448.46      363.29     13.71 o 
  -9   1   1     1453.30     1310.41     47.34 o 
  -8   1   1    14809.18    14592.95    493.11 o 
  -7   1   1     5454.48     4934.33    169.39 o 
  -6   1   1    10719.29     9914.03    322.14 o 
  -5   1   1     3674.26     3829.99    123.66 o 
  -4   1   1    18151.51    18935.69    638.77 o 
  -3   1   1       64.28       62.52      2.43 o 
  -2   1   1    19778.18    19995.70    865.69 o 
  -1   1   1     9500.48     9941.80    427.94 o 
   0   1   1     6959.96     7511.07    306.48 o 
   1   1   1       43.98       62.23      3.00 o 
   2   1   1      173.94      198.67      8.24 o 
   3   1   1     4272.36     4545.14    176.21 o 
   4   1   1      533.04      588.24     25.27 o 
   5   1   1      619.67      630.15     23.59 o 
   6   1   1     1958.59     1940.57     70.66 o 
   7   1   1     7736.20     8335.57    267.71 o 
   8   1   1     2577.80     2668.47     81.30 o 
   9   1   1      682.09      571.32     18.44 o 
  10   1   1     4059.31     3824.24    118.44 o 
  11   1   1     8733.25     8143.28    270.71 o 
  12   1   1     1435.42     1206.03     41.06 o 
  13   1   1     4716.72     4152.49    147.73 o 
  14   1   1      133.07      138.71      7.06 o 
  15   1   1      751.48      648.88     25.74 o 
  16   1   1     2697.85     2534.84     84.52 o 
  17   1   1      338.19      323.00     14.94 o 
  18   1   1      455.81      457.45     18.87 o 
  19   1   1       16.04       35.77      6.69 o 
  20   1   1      102.31      137.78     10.22 o 
  21   1   1      116.99      124.46     10.63 o 
  22   1   1        1.44       10.80      8.58 o 
  23   1   1      414.57      482.83     23.92 o 
  24   1   1      302.50      391.05     22.66 o 
  25   1   1       29.09       55.85     10.53 o 
 -25   2   1       17.23       17.84      9.85 o 
 -24   2   1      140.29      188.51     13.60 o 
 -23   2   1        3.12        1.22      8.36 o 
 -22   2   1       58.33       45.04      9.09 o 
 -21   2   1      355.83      366.45     25.62 o 
 -20   2   1      876.30      837.52     47.89 o 
 -19   2   1       29.16        6.84      6.87 o 
 -18   2   1      671.37      678.07     26.87 o 
 -17   2   1     1217.90     1220.41     46.92 o 
 -16   2   1     2045.66     2001.25     79.43 o 
 -15   2   1     2075.32     1901.37     67.03 o 
 -14   2   1      653.93      577.80     24.92 o 
 -13   2   1      235.03      232.76      8.50 o 
 -12   2   1     3904.25     3883.93    122.46 o 
 -11   2   1     7534.85     7494.05    225.50 o 
 -10   2   1     5949.81     5990.21    197.22 o 
  -9   2   1      969.51      975.89     30.79 o 
  -8   2   1      300.23      383.97     13.17 o 
  -7   2   1        2.84       -0.38      1.54 o 
  -6   2   1      650.10      753.32     24.75 o 
  -5   2   1       73.88       92.39      4.96 o 
  -4   2   1      405.90      460.23     22.74 o 
  -3   2   1    20251.73    20906.15   1058.83 o 
  -2   2   1       26.09       33.87      2.06 o 
  -1   2   1     4367.04     4534.29    304.11 o 
   0   2   1     2185.05     2301.11    128.27 o 
   1   2   1    10882.81    11148.63    524.11 o 
   2   2   1    13766.56    14354.89    619.08 o 
   3   2   1    13142.13    13183.97    610.48 o 
   4   2   1     3794.27     4110.33    154.11 o 
   5   2   1     3087.05     3275.15    138.08 o 
   6   2   1     2023.96     2015.61     81.18 o 
   7   2   1     6000.91     6071.30    272.82 o 
   8   2   1     3517.18     3597.65    149.40 o 
   9   2   1      218.21      234.86     13.71 o 
  10   2   1      606.13      579.14     22.98 o 
  11   2   1      451.66      457.72     16.80 o 
  12   2   1      116.60      115.04      5.90 o 
  13   2   1      467.76      425.04     18.56 o 
  14   2   1     3454.06     3217.98    120.93 o 
  15   2   1     1436.28     1304.10     62.78 o 
  16   2   1     1254.96     1268.10     59.43 o 
  17   2   1       40.65       40.37      7.45 o 
  18   2   1       84.76       72.53      8.93 o 
  19   2   1      445.06      449.15     26.51 o 
  20   2   1      866.86      933.39     45.95 o 
  21   2   1      968.08     1001.53     45.88 o 
  22   2   1      126.62      133.05     11.77 o 
  23   2   1       34.25       18.91      8.78 o 
  24   2   1      246.69      257.06     19.61 o 
  25   2   1      287.32      269.69     20.23 o 
 -25   3   1        0.99        2.60     11.33 o 
 -24   3   1       74.79       61.86     23.78 o 
 -23   3   1       15.72        6.96     10.19 o 
 -22   3   1        0.66       -9.57      9.57 o 
 -21   3   1        0.31       10.04      7.27 o 
 -20   3   1      168.67      141.59     15.67 o 
 -19   3   1        0.41        5.19      6.62 o 
 -18   3   1      257.04      266.26     20.61 o 
 -17   3   1      124.44      130.97      9.27 o 
 -16   3   1      282.40      282.34     21.88 o 
 -15   3   1      342.58      314.65     16.71 o 
 -14   3   1        7.33        9.38      4.16 o 
 -13   3   1      191.78      184.61      8.96 o 
 -12   3   1      985.44      976.55     35.95 o 
 -11   3   1       13.31        8.56      3.34 o 
 -10   3   1      834.40      866.18     29.63 o 
  -9   3   1      557.80      638.51     25.21 o 
  -8   3   1       14.30        8.66      2.64 o 
  -7   3   1     1118.15     1136.50     46.31 o 
  -6   3   1     1334.11     1430.38     91.10 o 
  -5   3   1       48.67       55.74      5.01 o 
  -4   3   1     1078.54     1073.35     67.17 o 
  -3   3   1     1880.78     2094.40    129.06 o 
  -2   3   1        3.98       12.27      3.03 o 
  -1   3   1      144.43      169.25     11.36 o 
   0   3   1     4943.02     5725.11    401.06 o 
   1   3   1        0.17        6.78      3.09 o 
   2   3   1       25.14       31.86      2.55 o 
   3   3   1       96.65      127.68      6.16 o 
   4   3   1       64.10       85.52      4.16 o 
   5   3   1      151.94      182.62      6.21 o 
   6   3   1      571.31      575.06     21.45 o 
   7   3   1      128.85      181.09      8.40 o 
   8   3   1      207.57      232.60     10.08 o 
   9   3   1       80.56       81.59      5.71 o 
  10   3   1        4.50        8.57      4.50 o 
  11   3   1      247.19      234.19     12.08 o 
  12   3   1     1124.41     1062.20     45.58 o 
  13   3   1       56.41       64.63      7.65 o 
  14   3   1      504.87      455.91     31.21 o 
  15   3   1       96.03       92.18      9.14 o 
  16   3   1        8.68       11.37      7.99 o 
  17   3   1     1142.89     1108.00     54.63 o 
  18   3   1       25.52        7.73      8.88 o 
  19   3   1        5.92       25.44      9.58 o 
  20   3   1      521.84      505.47     40.42 o 
  21   3   1       78.44       71.31     11.99 o 
  22   3   1       73.53       82.38     12.88 o 
  23   3   1       25.16       17.88     11.77 o 
  24   3   1        3.55        2.00     10.73 o 
 -24   4   1      281.04      253.75     28.94 o 
 -23   4   1        2.57        8.41     11.04 o 
 -22   4   1        4.85       -3.69     10.33 o 
 -21   4   1        1.11       -9.50      9.50 o 
 -20   4   1       90.07       82.80     13.26 o 
 -19   4   1      231.58      266.42     25.22 o 
 -18   4   1       96.03      109.48     21.87 o 
 -17   4   1       69.08       81.37     18.15 o 
 -16   4   1      147.59      135.61     13.20 o 
 -15   4   1      457.20      434.12     44.73 o 
 -14   4   1      206.62      220.74     18.31 o 
 -13   4   1       45.89       43.86     12.27 o 
 -12   4   1     1683.68     1628.45     86.94 o 
 -11   4   1     2129.53     2097.52    111.54 o 
 -10   4   1     1158.62     1192.97     57.24 o 
  -9   4   1      148.79      160.32     11.85 o 
  -8   4   1        6.41        5.13      5.72 o 
  -7   4   1     1781.50     1900.34    106.17 o 
  -6   4   1       51.82       61.27      6.13 o 
  -5   4   1      122.31      129.98      9.88 o 
  -4   4   1      370.90      391.43     21.82 o 
  -3   4   1     9047.76     8963.33    545.79 o 
  -2   4   1      297.81      301.72     17.98 o 
  -1   4   1      234.12      217.50     12.38 o 
   0   4   1      211.34      173.97     12.21 o 
   1   4   1     1034.40     1058.34     66.01 o 
   2   4   1     2073.30     2070.95    126.90 o 
   3   4   1      845.08      855.90     47.88 o 
   4   4   1      136.29      124.48      6.97 o 
   5   4   1      341.39      340.08     13.43 o 
   6   4   1      485.47      522.35     20.32 o 
   7   4   1     1592.00     1658.15     61.76 o 
   8   4   1      842.76      872.03     35.89 o 
   9   4   1      272.37      285.26     12.76 o 
  10   4   1        7.49        5.86      4.66 o 
  11   4   1       70.35       70.16      8.02 o 
  12   4   1      154.02      180.08     10.46 o 
  13   4   1      284.28      316.12     16.34 o 
  14   4   1     2352.53     2434.56    106.79 o 
  15   4   1      287.20      300.37     17.93 o 
  16   4   1      496.07      540.17     31.29 o 
  17   4   1       82.32       83.91     15.34 o 
  18   4   1      156.62      173.83     13.55 o 
  19   4   1      138.95      144.37     16.36 o 
  20   4   1       80.20       71.59     11.13 o 
  21   4   1      293.69      284.10     21.45 o 
  22   4   1        1.16       -9.80      9.80 o 
  23   4   1       10.86        4.12     10.79 o 
 -22   5   1       15.78       22.27     12.98 o 
 -21   5   1      273.92      284.01     31.12 o 
 -20   5   1      503.83      516.94     73.01 o 
 -19   5   1      142.67      169.10     22.69 o 
 -18   5   1       61.63       56.49     24.83 o 
 -17   5   1       11.46        4.18     11.68 o 
 -16   5   1       87.22       63.82     16.18 o 
 -15   5   1      276.04      305.29     23.34 o 
 -14   5   1      189.72      160.11     21.17 o 
 -13   5   1      385.97      411.59     65.42 o 
 -12   5   1     2286.02     2401.73    173.11 o 
 -11   5   1      109.33      124.95     17.26 o 
 -10   5   1       50.14       35.35     11.49 o 
  -9   5   1       37.70       47.03     10.50 o 
  -8   5   1      720.21      731.66     55.83 o 
  -7   5   1     2554.90     2439.62    175.31 o 
  -6   5   1     5644.32     5563.33    392.76 o 
  -5   5   1       65.90       75.45     18.61 o 
  -4   5   1        9.21        6.75     10.05 o 
  -3   5   1     2091.69     2062.63    185.21 o 
  -2   5   1     1547.19     1611.83    118.35 o 
  -1   5   1      903.51      925.21     59.13 o 
   0   5   1       25.50       47.01      6.54 o 
   1   5   1      208.60      236.73     16.28 o 
   2   5   1        0.39       -4.48      4.48 o 
   3   5   1      648.99      739.45     45.87 o 
   4   5   1      250.24      297.73     18.26 o 
   5   5   1      496.86      528.53     30.64 o 
   6   5   1     2203.47     2416.19    134.22 o 
   7   5   1       69.95       58.32     10.01 o 
   8   5   1       24.13       24.09      9.13 o 
   9   5   1      518.66      559.15     35.20 o 
  10   5   1      603.38      610.71     40.55 o 
  11   5   1     3172.19     3174.53    152.24 o 
  12   5   1      731.32      768.90     40.25 o 
  13   5   1      100.01      101.93     10.65 o 
  14   5   1       34.03       47.57      9.31 o 
  15   5   1      223.60      233.72     17.08 o 
  16   5   1      849.75      927.68     66.93 o 
  17   5   1      683.77      767.16     61.55 o 
  18   5   1       17.92       31.20     12.44 o 
  19   5   1      313.56      286.18     33.70 o 
  20   5   1       50.59       63.18     14.22 o 
  21   5   1       27.77        4.29     12.42 o 
 -20   6   1       78.01       70.03     41.61 o 
 -19   6   1       41.09       36.11     53.00 o 
 -18   6   1      105.48       72.27     34.69 o 
 -17   6   1       95.64       82.74     46.87 o 
 -16   6   1      863.54      951.17    209.81 o 
 -15   6   1      148.60      142.55     69.64 o 
 -14   6   1        7.15      -10.69     24.42 o 
 -13   6   1        0.21       -2.40     22.30 o 
 -12   6   1       12.22       18.36     22.10 o 
 -11   6   1       32.86       58.30     23.55 o 
 -10   6   1        1.03      -10.87     18.83 o 
  -9   6   1       86.29       50.43     19.45 o 
  -8   6   1      121.36      105.30     21.57 o 
  -7   6   1      248.61      218.75     31.10 o 
  -6   6   1     2610.82     2439.53    220.83 o 
  -5   6   1       15.17        4.10     16.64 o 
  -4   6   1     2290.37     2314.87    207.20 o 
  -3   6   1        9.69        8.81     11.10 o 
  -2   6   1      642.71      762.14     71.24 o 
  -1   6   1      260.75      215.88     30.22 o 
   0   6   1      492.45      435.13     34.73 o 
   1   6   1      592.49      632.14     58.52 o 
   2   6   1     1457.63     1482.89    134.42 o 
   3   6   1      503.69      561.69     53.23 o 
   4   6   1      224.95      170.85     20.19 o 
   5   6   1      308.71      249.15     32.85 o 
   6   6   1      241.81      316.90     33.65 o 
   7   6   1     1022.04     1077.54    100.95 o 
   8   6   1      413.87      422.75     44.88 o 
   9   6   1       60.04       77.59     25.84 o 
  10   6   1      823.15      852.06     84.24 o 
  11   6   1       25.99       51.46     35.48 o 
  12   6   1      453.22      404.15     48.89 o 
  13   6   1        1.24      -15.76     21.98 o 
  14   6   1      286.89      263.41     80.60 o 
  15   6   1       64.07       45.53      9.76 o 
  16   6   1        2.16      -15.25     17.67 o 
  17   6   1       95.98      101.02     14.70 o 
  18   6   1       32.57       52.48     24.28 o 
  19   6   1      134.29      137.56     28.70 o 
 -18   7   1      103.19      126.15     39.03 o 
 -17   7   1      194.40      236.39     45.53 o 
 -16   7   1       63.85       22.22     55.19 o 
 -15   7   1       12.74      -11.46     27.52 o 
 -14   7   1       14.16       -6.05     26.06 o 
 -13   7   1      127.25      135.84     32.21 o 
 -12   7   1        5.46       -4.84     22.82 o 
 -11   7   1       19.18       34.10     28.03 o 
 -10   7   1        0.33       -9.20     25.84 o 
  -9   7   1      327.50      296.84     57.82 o 
  -8   7   1       12.17       30.47     18.27 o 
  -7   7   1      392.79      438.22     47.69 o 
  -6   7   1      673.78      554.97     56.68 o 
  -5   7   1       25.18       38.55     15.49 o 
  -4   7   1      451.71      357.51     38.39 o 
  -3   7   1      141.09      100.78     17.65 o 
  -2   7   1       76.68       80.88     15.49 o 
  -1   7   1       12.50       33.20     12.34 o 
   0   7   1        1.40        1.70     14.89 o 
   1   7   1       99.44       91.10     13.00 o 
   2   7   1       21.55       43.09     10.39 o 
   3   7   1       23.45       29.57     15.33 o 
   4   7   1       14.93        9.90     12.20 o 
   5   7   1       38.84       39.44     14.31 o 
   6   7   1       16.01        9.64     20.15 o 
   7   7   1        0.57       -2.63     14.52 o 
   8   7   1      266.02      249.84     36.79 o 
   9   7   1      441.30      432.59     48.62 o 
  10   7   1      148.79      190.63     30.66 o 
  11   7   1       45.04       76.22     24.78 o 
  12   7   1        6.65       -7.20     21.31 o 
  13   7   1       37.74       46.42     25.70 o 
  14   7   1      101.56       46.08     27.56 o 
  15   7   1       12.49      -13.57     27.16 o 
  16   7   1       16.92       21.21     33.29 o 
  17   7   1       38.40       16.24     30.00 o 
 -14   8   1        6.51       27.49     32.85 o 
 -13   8   1       48.44       22.66     26.90 o 
 -12   8   1        2.74       14.15     25.04 o 
 -11   8   1        6.98       17.17     24.06 o 
 -10   8   1        6.28        9.01     22.82 o 
  -9   8   1       61.18       48.94     33.73 o 
  -8   8   1       12.86       27.43     19.95 o 
  -7   8   1      123.83      103.49     47.31 o 
  -6   8   1      880.14      903.09    103.81 o 
  -5   8   1       23.47       24.97     17.34 o 
  -4   8   1      159.48      109.57     21.90 o 
  -3   8   1       19.17       30.96     16.07 o 
  -2   8   1      121.33       97.14     18.82 o 
  -1   8   1      139.91      108.82     19.71 o 
   0   8   1      102.28      132.88     16.78 o 
   1   8   1       37.61       23.07     14.71 o 
   2   8   1       46.12       24.60     12.43 o 
   3   8   1       42.65       25.50     12.30 o 
   4   8   1        3.77       -7.41     12.05 o 
   5   8   1       11.33        4.32     17.96 o 
   6   8   1       98.66       55.77     28.47 o 
   7   8   1       59.97       58.72     19.51 o 
   8   8   1       19.37       13.36     18.89 o 
   9   8   1       12.23       -9.58     20.41 o 
  10   8   1      236.44      218.20     47.31 o 
  11   8   1       26.48        0.28     27.16 o 
  12   8   1        4.24       -9.37     24.75 o 
  13   8   1       13.66       31.21     26.44 o 
  -9   9   1      244.13      168.32     32.41 o 
  -8   9   1       46.25       62.64     24.81 o 
  -7   9   1      317.42      272.60     37.38 o 
  -6   9   1      128.79      158.89     47.74 o 
  -5   9   1       11.79       14.64     19.08 o 
  -4   9   1       91.92       93.53     22.45 o 
  -3   9   1       12.50        2.49     14.04 o 
  -2   9   1      199.01      212.05     23.65 o 
  -1   9   1       20.32       32.71     18.46 o 
   0   9   1        3.29      -16.59     16.59 o 
   1   9   1      220.52      252.66     32.41 o 
   2   9   1        7.48        9.41     17.84 o 
   3   9   1      114.76      157.59     26.19 o 
   4   9   1       22.38       13.58     18.58 o 
   5   9   1       28.83       10.89     15.50 o 
   6   9   1       40.52       53.81     17.69 o 
   7   9   1       96.72      118.94     21.38 o 
   8   9   1       75.42       69.82     20.01 o 
 -26   0   2       78.15      117.58     16.51 o 
 -25   0   2       35.14       15.14     15.43 o 
 -24   0   2      183.79      216.58     20.90 o 
 -23   0   2      120.22      192.12     19.03 o 
 -22   0   2     2406.94     2767.25    160.71 o 
 -21   0   2      588.29      672.40     43.25 o 
 -20   0   2        5.83       -9.45     13.53 o 
 -19   0   2      245.10      258.12     20.40 o 
 -18   0   2     1875.96     1861.40    171.34 o 
 -17   0   2      335.44      340.62     19.35 o 
 -16   0   2       45.80       61.87      7.37 o 
 -15   0   2     3928.39     3549.73    155.01 o 
 -14   0   2     6457.43     5610.50    269.46 o 
 -13   0   2     7103.61     6393.66    329.55 o 
 -12   0   2     1757.95     1561.47     86.45 o 
 -11   0   2      384.02      278.15     14.21 o 
 -10   0   2    16428.47    15593.81    717.76 o 
  -9   0   2     4752.51     4253.98    196.78 o 
  -8   0   2     7272.81     6459.41    296.66 o 
  -7   0   2     4633.55     4477.75    188.49 o 
  -6   0   2     4728.47     4618.76    207.97 o 
  -5   0   2    10663.81    10414.17    518.41 o 
  -4   0   2     3997.36     3972.00    179.45 o 
  -3   0   2      444.58      449.24     19.85 o 
  -2   0   2     1522.61     1699.07     73.79 o 
  -1   0   2     1990.29     2032.00     95.74 o 
   0   0   2       73.39       29.65      3.06 o 
   1   0   2     7786.05     8285.34    369.48 o 
   2   0   2     6539.65     6940.20    300.22 o 
   3   0   2    40727.92    41157.68   1796.19 o 
   4   0   2    81618.71    78884.86   3782.64 o 
   5   0   2    39528.35    42455.58   2045.60 o 
   6   0   2      193.57      174.86      9.56 o 
   7   0   2     1768.42     1748.18     92.22 o 
   8   0   2     1060.55      802.61     51.52 o 
   9   0   2     3759.29     3214.61    160.17 o 
  10   0   2    12595.85    10850.25    556.67 o 
  11   0   2       45.39       43.85      6.51 o 
  12   0   2        6.43        0.28      6.37 o 
  13   0   2       83.79       54.10      8.59 o 
  14   0   2     2586.54     1950.06    132.55 o 
  15   0   2       39.72       32.54      8.62 o 
  16   0   2      127.23      118.19     12.06 o 
  17   0   2      484.60      569.42     48.88 o 
  18   0   2      798.70      972.36     53.96 o 
  19   0   2       69.27      100.26     10.67 o 
  20   0   2       46.39       63.56      9.63 o 
  21   0   2      807.98      905.56     51.71 o 
  22   0   2     1518.22     1606.50    114.55 o 
  23   0   2      381.55      458.35     37.82 o 
  24   0   2       29.37       31.13     25.41 o 
  25   0   2      134.33      122.26     30.22 o 
 -26   1   2       30.10       20.56      8.74 o 
 -25   1   2        5.73       21.79      8.25 o 
 -24   1   2      105.62      128.01     10.33 o 
 -23   1   2      129.97      163.82     11.00 o 
 -22   1   2      121.18      144.30      9.55 o 
 -21   1   2       24.29       21.29      5.83 o 
 -20   1   2      104.11      107.35      8.25 o 
 -19   1   2      887.41      877.25     41.85 o 
 -18   1   2     1882.24     1833.54     67.30 o 
 -17   1   2      573.18      536.72     23.09 o 
 -16   1   2       37.83       25.96      5.07 o 
 -15   1   2       55.97       35.43      5.28 o 
 -14   1   2       57.49       64.49      5.30 o 
 -13   1   2      856.63      835.20     27.88 o 
 -12   1   2       21.55       12.17      3.04 o 
 -11   1   2     2440.85     2382.55     83.21 o 
 -10   1   2     3831.09     3733.60    134.79 o 
  -9   1   2     1647.45     1543.28     51.54 o 
  -8   1   2      676.97      680.14     21.72 o 
  -7   1   2      159.27      165.80      6.12 o 
  -6   1   2     1488.62     1414.99     43.96 o 
  -5   1   2    11173.48    11190.08    371.42 o 
  -4   1   2     6342.60     6391.87    229.20 o 
  -3   1   2      265.62      285.80     11.03 o 
  -2   1   2       31.57       26.36      1.85 o 
  -1   1   2     4519.65     4787.05    168.28 o 
   0   1   2    12746.02    13602.84    502.88 o 
   1   1   2    11639.59    12196.53    434.10 o 
   2   1   2     2129.32     2323.41     76.77 o 
   3   1   2      543.15      629.62     23.03 o 
   4   1   2      594.48      615.10     23.83 o 
   5   1   2      716.94      742.96     27.21 o 
   6   1   2      264.82      314.29     11.61 o 
   7   1   2     1677.09     1732.29     57.30 o 
   8   1   2     4169.11     4404.72    149.74 o 
   9   1   2       13.58        9.53      3.06 o 
  10   1   2       10.41        5.05      2.96 o 
  11   1   2        9.82        9.71      3.50 o 
  12   1   2     1674.57     1511.78     54.45 o 
  13   1   2     2750.66     2418.46     91.73 o 
  14   1   2      372.70      352.52     20.31 o 
  15   1   2       34.21       22.32      6.05 o 
  16   1   2       24.03       16.30      9.00 o 
  17   1   2      714.01      621.31     26.61 o 
  18   1   2     1423.38     1331.44     60.68 o 
  19   1   2      722.53      678.42     45.44 o 
  20   1   2       11.50       13.23      7.97 o 
  21   1   2       14.86       19.43      8.19 o 
  22   1   2       25.27       14.44      8.78 o 
  23   1   2      149.72      155.33     15.94 o 
  24   1   2       64.56       67.38     10.53 o 
  25   1   2       65.13       88.18     13.03 o 
 -26   2   2       55.25       67.28     11.28 o 
 -25   2   2      131.16      145.40     12.91 o 
 -24   2   2       51.60       42.29      9.72 o 
 -23   2   2      113.44      126.07     11.16 o 
 -22   2   2      359.12      458.69     23.36 o 
 -21   2   2        2.49        2.15      6.31 o 
 -20   2   2       28.51       25.04      6.12 o 
 -19   2   2      246.75      265.47     22.89 o 
 -18   2   2      108.94      120.59     11.17 o 
 -17   2   2       25.89       28.11      4.96 o 
 -16   2   2      164.99      134.83      8.60 o 
 -15   2   2       36.42       31.00      4.10 o 
 -14   2   2        1.70        5.93      3.36 o 
 -13   2   2      540.70      537.62     19.43 o 
 -12   2   2      336.87      379.82     13.09 o 
 -11   2   2       81.16       59.57      3.45 o 
 -10   2   2     2528.48     2740.00     93.99 o 
  -9   2   2       12.15       21.54      2.25 o 
  -8   2   2     1882.16     1918.04     56.70 o 
  -7   2   2     5647.95     6002.65    193.77 o 
  -6   2   2       64.01       69.61      3.17 o 
  -5   2   2     1321.26     1298.54     50.57 o 
  -4   2   2       99.00      112.93      5.22 o 
  -3   2   2       11.89        6.31      1.90 o 
  -2   2   2      782.37      826.27     33.57 o 
  -1   2   2       93.14      100.50      4.47 o 
   0   2   2     1569.76     1714.16     61.95 o 
   1   2   2      181.43      173.37      6.61 o 
   2   2   2     2367.74     2447.60     99.75 o 
   3   2   2      244.05      253.76     10.46 o 
   4   2   2      392.81      369.27     12.66 o 
   5   2   2     1884.89     1932.91     77.39 o 
   6   2   2      127.63      121.31      6.89 o 
   7   2   2     2669.40     2899.64    114.30 o 
   8   2   2       19.76       14.42      3.25 o 
   9   2   2       57.01       54.71      4.85 o 
  10   2   2     1543.43     1695.65     63.60 o 
  11   2   2        3.74        2.73      4.51 o 
  12   2   2        3.79        3.88      5.15 o 
  13   2   2       19.46        9.16      6.28 o 
  14   2   2       17.35       -1.34      6.19 o 
  15   2   2      905.96      827.71     40.41 o 
  16   2   2       53.67       37.70      8.08 o 
  17   2   2        9.96        9.49      8.18 o 
  18   2   2      484.92      476.86     33.33 o 
  19   2   2      165.96      145.33     14.76 o 
  20   2   2       29.47       25.57     11.17 o 
  21   2   2       36.30       29.69     10.59 o 
  22   2   2       88.04       97.91     12.79 o 
  23   2   2        8.13       17.36     11.49 o 
  24   2   2        0.84       -4.35     11.33 o 
 -25   3   2       40.49       58.02     13.52 o 
 -24   3   2      321.92      350.59     20.99 o 
 -23   3   2      449.89      490.69     33.64 o 
 -22   3   2      705.95      716.09     61.59 o 
 -21   3   2      244.61      265.43     28.10 o 
 -20   3   2       73.98       63.12      7.62 o 
 -19   3   2      431.44      451.07     35.55 o 
 -18   3   2     1631.23     1656.02     70.64 o 
 -17   3   2      865.50      794.32     46.31 o 
 -16   3   2     1264.16     1220.09     56.52 o 
 -15   3   2      119.81      130.92      7.95 o 
 -14   3   2       25.62       27.65      4.53 o 
 -13   3   2     1134.16     1017.38     43.66 o 
 -12   3   2      353.89      339.54     13.36 o 
 -11   3   2      256.31      279.26     10.22 o 
 -10   3   2      402.63      429.40     14.74 o 
  -9   3   2     1301.40     1380.63     44.60 o 
  -8   3   2       65.93       81.07      4.33 o 
  -7   3   2     2314.78     2483.48    100.14 o 
  -6   3   2      568.12      496.01     20.95 o 
  -5   3   2     7804.77     8154.43    325.62 o 
  -4   3   2     8997.82     9303.00    371.31 o 
  -3   3   2     2481.86     2711.50    102.65 o 
  -2   3   2     2952.59     2995.04    125.27 o 
  -1   3   2     5616.87     5979.59    264.04 o 
   0   3   2     6176.78     6761.78    302.00 o 
   1   3   2     4396.19     4615.15    173.33 o 
   2   3   2      473.88      491.95     20.11 o 
   3   3   2       15.46       16.31      3.55 o 
   4   3   2      363.20      372.20     15.20 o 
   5   3   2      765.10      793.97     30.59 o 
   6   3   2      347.59      421.58     17.04 o 
   7   3   2       11.03        2.29      4.56 o 
   8   3   2     3431.76     3403.57    127.27 o 
   9   3   2      332.71      325.77     15.78 o 
  10   3   2     2096.70     2176.55     85.40 o 
  11   3   2       38.89       33.88      6.06 o 
  12   3   2     1930.32     1740.91     73.38 o 
  13   3   2     3818.98     3649.07    148.77 o 
  14   3   2      607.35      615.72     30.86 o 
  15   3   2      855.96      793.70     33.70 o 
  16   3   2      202.08      186.82     12.73 o 
  17   3   2      432.14      386.36     25.17 o 
  18   3   2      649.68      571.74     33.88 o 
  19   3   2      493.07      448.39     26.25 o 
  20   3   2        5.76       -0.59      9.30 o 
  21   3   2       24.40       -8.43      9.77 o 
  22   3   2        0.05      -10.30     10.30 o 
  23   3   2       22.34        8.06     10.99 o 
 -24   4   2        3.05      -12.75     12.75 o 
 -23   4   2       56.78       31.23     15.17 o 
 -22   4   2        7.07        0.01     11.32 o 
 -21   4   2       16.54        4.27     10.98 o 
 -20   4   2      153.29      145.90     22.20 o 
 -19   4   2      941.56      889.23    101.61 o 
 -18   4   2      125.09      115.08     18.01 o 
 -17   4   2       15.58       24.46     14.72 o 
 -16   4   2      306.05      302.60     28.33 o 
 -15   4   2      630.55      622.27     45.35 o 
 -14   4   2     2000.02     1890.58    104.41 o 
 -13   4   2      673.51      613.89     41.67 o 
 -12   4   2       88.43       84.40      9.51 o 
 -11   4   2        9.76        1.80     15.35 o 
 -10   4   2      389.52      403.27     45.79 o 
  -9   4   2     4938.47     4840.20    353.20 o 
  -8   4   2     2104.91     2156.83    160.50 o 
  -7   4   2       23.61       14.99      6.08 o 
  -6   4   2      270.65      221.31     13.32 o 
  -5   4   2       43.71       42.29      5.27 o 
  -4   4   2      112.07      120.57      9.14 o 
  -3   4   2      785.76      824.28     52.99 o 
  -2   4   2      644.00      628.01     35.52 o 
  -1   4   2     2181.85     2368.57    138.86 o 
   0   4   2     1106.68     1194.27     59.74 o 
   1   4   2      458.55      616.92     26.71 o 
   2   4   2       10.19       14.26      3.20 o 
   3   4   2      396.59      357.34     15.39 o 
   4   4   2     1979.31     1964.59     79.37 o 
   5   4   2      902.34      934.19     39.01 o 
   6   4   2      432.84      503.40     19.06 o 
   7   4   2      117.57      132.05      6.21 o 
   8   4   2     1574.40     1702.13     64.34 o 
   9   4   2     2603.90     2530.23    100.30 o 
  10   4   2      709.81      716.33     30.59 o 
  11   4   2        4.52        2.77      6.72 o 
  12   4   2      281.35      307.27     15.64 o 
  13   4   2      141.59      123.12     16.48 o 
  14   4   2      437.18      465.33     21.76 o 
  15   4   2      543.78      560.14     26.74 o 
  16   4   2      250.86      242.44     14.90 o 
  17   4   2      970.82      949.52     58.61 o 
  18   4   2        0.98       -0.77      9.10 o 
  19   4   2       52.09       33.97     10.24 o 
  20   4   2       31.81       10.26     10.09 o 
  21   4   2       56.58       52.10     11.42 o 
  22   4   2      235.02      235.22     19.75 o 
 -22   5   2       33.29       35.24     16.15 o 
 -21   5   2       36.35       27.49     15.05 o 
 -20   5   2       63.26       72.08     27.31 o 
 -19   5   2       45.56       52.60     14.26 o 
 -18   5   2        3.92       12.10     17.38 o 
 -17   5   2       37.24       24.31     43.36 o 
 -16   5   2      812.53      850.77    258.43 o 
 -15   5   2      793.18      797.08    194.92 o 
 -14   5   2      110.28       99.98     29.56 o 
 -13   5   2      357.43      353.78     46.69 o 
 -12   5   2       22.69       21.39     21.26 o 
 -11   5   2       70.93       36.83     20.58 o 
 -10   5   2       48.74       66.25     21.57 o 
  -9   5   2       37.58       67.86     19.95 o 
  -8   5   2      246.79      315.35     37.73 o 
  -7   5   2       28.37       -2.15     13.46 o 
  -6   5   2     2203.73     2114.58    238.28 o 
  -5   5   2      220.47      207.57     25.93 o 
  -4   5   2      175.48      129.01     14.28 o 
  -3   5   2      206.32      131.34     15.47 o 
  -2   5   2      512.62      427.41     35.54 o 
  -1   5   2       46.41       47.70     12.39 o 
   0   5   2      118.60      120.61     15.09 o 
   1   5   2        0.41        2.17      6.69 o 
   2   5   2      398.54      358.32     28.36 o 
   3   5   2      226.72      220.46     23.07 o 
   4   5   2       14.77       13.02      5.81 o 
   5   5   2      739.86      783.07     41.07 o 
   6   5   2      167.93      179.40      8.89 o 
   7   5   2        1.71        3.88      4.54 o 
   8   5   2        1.75       -1.70      5.27 o 
   9   5   2       14.51       19.48      7.64 o 
  10   5   2     1736.86     1812.52     88.17 o 
  11   5   2        3.71       -0.75      7.07 o 
  12   5   2       79.43       64.01      9.46 o 
  13   5   2        3.62        7.55      8.97 o 
  14   5   2      781.37      812.00     43.47 o 
  15   5   2        9.88       12.78      8.15 o 
  16   5   2        4.10       14.87      8.72 o 
  17   5   2        1.33        3.79     12.59 o 
  18   5   2        2.16       -0.63      9.85 o 
  19   5   2       49.76       50.15     11.72 o 
  20   5   2        6.56        0.21     12.37 o 
  21   5   2       27.39       50.65     14.85 o 
 -20   6   2       31.73       52.45     33.92 o 
 -19   6   2        9.51       -8.01     30.33 o 
 -18   6   2        2.92      -30.36     35.48 o 
 -17   6   2        0.13       33.45     30.18 o 
 -16   6   2       35.23       49.96     32.85 o 
 -15   6   2       23.35       70.60     30.04 o 
 -14   6   2      242.90      202.42     38.06 o 
 -13   6   2      379.88      330.85     46.74 o 
 -12   6   2      434.77      370.57     71.40 o 
 -11   6   2       76.31       99.09     37.67 o 
 -10   6   2      165.14      167.28     37.67 o 
  -9   6   2      108.49      119.58     25.19 o 
  -8   6   2       90.49       57.98     19.78 o 
  -7   6   2      124.50      107.43     21.44 o 
  -6   6   2        1.96       -1.94     28.03 o 
  -5   6   2      351.55      353.75     56.94 o 
  -4   6   2       14.79       18.93     13.22 o 
  -3   6   2      492.50      511.19     50.79 o 
  -2   6   2        0.28        8.13     10.83 o 
  -1   6   2       50.06       55.07     12.96 o 
   0   6   2       90.14       95.66     11.49 o 
   1   6   2      146.54      151.52     11.05 o 
   2   6   2      137.08      141.37     10.95 o 
   3   6   2       83.18       81.25      8.75 o 
   4   6   2      551.31      507.27     38.81 o 
   5   6   2      529.62      512.48     39.32 o 
   6   6   2      138.94      127.52     14.04 o 
   7   6   2      163.24      154.91     16.58 o 
   8   6   2       51.58       57.53     11.69 o 
   9   6   2      107.47      128.48     16.52 o 
  10   6   2      242.17      230.90     23.84 o 
  11   6   2      186.55      192.13     15.43 o 
  12   6   2      105.62      117.16     15.68 o 
  13   6   2      188.16      202.28     28.45 o 
  14   6   2        0.16      -11.05     11.05 o 
  15   6   2       73.72       68.73     21.49 o 
  16   6   2        0.66      -11.42     15.33 o 
  17   6   2       88.86       93.25     15.62 o 
  18   6   2        5.62       -6.61     12.64 o 
  19   6   2       69.01       68.53     32.68 o 
 -18   7   2      106.31      134.50     40.21 o 
 -17   7   2      328.50      348.47     65.26 o 
 -16   7   2       24.30      -19.23     36.36 o 
 -15   7   2       57.91       43.28     29.66 o 
 -14   7   2       41.35       87.29     31.43 o 
 -13   7   2       18.86       64.69     28.76 o 
 -12   7   2       65.44       60.84     27.52 o 
 -11   7   2        4.93       -0.25     22.60 o 
 -10   7   2      102.96       75.06     25.70 o 
  -9   7   2      656.02      630.29     66.59 o 
  -8   7   2        0.88       15.71     17.93 o 
  -7   7   2      112.32      132.10     53.44 o 
  -6   7   2      363.43      361.86     41.81 o 
  -5   7   2      171.52      224.63     29.11 o 
  -4   7   2       36.64       63.28     17.31 o 
  -3   7   2       59.54      104.75     24.09 o 
  -2   7   2        1.26       -8.81     15.33 o 
  -1   7   2       43.64       55.98     24.09 o 
   0   7   2      316.89      294.45     31.43 o 
   1   7   2      417.35      411.03     41.73 o 
   2   7   2        0.42       -8.72      8.72 o 
   3   7   2       77.48       70.98     16.32 o 
   4   7   2       14.40        5.39      9.36 o 
   5   7   2      295.59      326.37     28.65 o 
   6   7   2       14.89       10.16     13.12 o 
   7   7   2        8.40        7.56     14.71 o 
   8   7   2      328.68      314.72     37.15 o 
   9   7   2      132.87      115.34     26.72 o 
  10   7   2      176.12      139.08     28.03 o 
  11   7   2       69.10       98.86     25.66 o 
  12   7   2        2.25       11.85     31.10 o 
  13   7   2        9.26        9.81     24.57 o 
  14   7   2      445.48      389.54     61.76 o 
  15   7   2        3.81      -22.85     42.05 o 
  16   7   2       16.50      -15.45     40.74 o 
 -14   8   2      103.08       76.50     32.76 o 
 -13   8   2       36.47       34.37     28.31 o 
 -12   8   2        4.52      -19.99     25.31 o 
 -11   8   2        6.20      -17.23     24.97 o 
 -10   8   2      144.68       78.30     27.79 o 
  -9   8   2       92.74       48.67     24.46 o 
  -8   8   2        1.28       44.53     21.65 o 
  -7   8   2       45.37       49.71     21.36 o 
  -6   8   2        4.39      -18.40     18.40 o 
  -5   8   2       85.49       64.34     20.33 o 
  -4   8   2      171.76      161.21     25.04 o 
  -3   8   2        1.25       -2.66     15.09 o 
  -2   8   2        3.55       20.05     15.35 o 
  -1   8   2      105.46      121.62     20.41 o 
   0   8   2       97.27      124.00     20.00 o 
   1   8   2       14.19       19.55     10.75 o 
   2   8   2      106.24       97.23     18.52 o 
   3   8   2        7.81        4.65     13.44 o 
   4   8   2        5.84       18.18     13.27 o 
   5   8   2        5.62       -5.80     12.10 o 
   6   8   2       10.26        6.36     13.53 o 
   7   8   2      185.19      187.31     23.39 o 
   8   8   2       87.48      115.74     20.32 o 
   9   8   2       79.73       74.92     23.44 o 
  10   8   2        0.35        7.90     28.47 o 
  11   8   2       89.03       85.73     53.00 o 
  12   8   2      256.91      230.32     38.71 o 
  13   8   2       19.99       13.44     27.23 o 
  -8   9   2       39.18       94.34     26.69 o 
  -7   9   2        0.94        1.95     24.97 o 
  -6   9   2      103.85       66.73     23.51 o 
  -5   9   2        0.25      -17.16     19.71 o 
  -4   9   2       45.96       35.24     20.41 o 
  -3   9   2        6.07        7.25     17.68 o 
  -2   9   2       30.11       31.80     20.15 o 
  -1   9   2        9.33        2.72     13.43 o 
   0   9   2        1.82      -15.79     15.79 o 
   1   9   2       11.09       13.23     16.69 o 
   2   9   2        7.95        0.80     16.82 o 
   3   9   2       16.59       24.30     18.46 o 
   4   9   2        3.59       -0.91     17.84 o 
   5   9   2       30.61       21.13     18.82 o 
   6   9   2       24.95       19.67     20.19 o 
   7   9   2       54.58       65.87     19.03 o 
 -26   1   3        2.11       13.68      8.44 o 
 -25   1   3       33.65       34.79      8.49 o 
 -24   1   3       13.69        6.94      7.67 o 
 -23   1   3       12.68       17.91      6.35 o 
 -22   1   3      727.27      746.92     28.70 o 
 -21   1   3     1085.35     1181.08     57.10 o 
 -20   1   3      247.06      243.21     13.10 o 
 -19   1   3      704.72      692.59     43.76 o 
 -18   1   3       46.96       65.96      6.71 o 
 -17   1   3      253.11      235.63     16.56 o 
 -16   1   3     2683.65     2681.19    104.36 o 
 -15   1   3     4747.19     4577.93    165.88 o 
 -14   1   3     1254.80     1164.74     38.48 o 
 -13   1   3      143.18      102.85      5.27 o 
 -12   1   3      536.78      554.01     19.41 o 
 -11   1   3     3059.79     2852.13     97.74 o 
 -10   1   3       87.69       43.50      2.98 o 
  -9   1   3     1714.46     1825.81     60.62 o 
  -8   1   3       45.49       40.23      2.46 o 
  -7   1   3     1458.76     1489.08     52.23 o 
  -6   1   3     1265.45     1437.29     46.33 o 
  -5   1   3      196.53      207.58      7.37 o 
  -4   1   3     8410.45     8736.80    311.44 o 
  -3   1   3     9065.55     9236.29    309.59 o 
  -2   1   3    13739.51    14180.84    494.47 o 
  -1   1   3     3243.93     3464.58    114.05 o 
   0   1   3     5979.44     6333.30    216.35 o 
   1   1   3     6010.08     6416.76    212.34 o 
   2   1   3     9206.66     9477.41    313.08 o 
   3   1   3     4198.75     4311.01    142.70 o 
   4   1   3      503.02      447.91     15.72 o 
   5   1   3       33.98       35.29      2.67 o 
   6   1   3     4634.15     5238.14    179.71 o 
   7   1   3       10.48        7.70      2.86 o 
   8   1   3     5660.39     6210.53    202.52 o 
   9   1   3        0.41       -1.35      2.33 o 
  10   1   3     2658.86     2938.52     92.95 o 
  11   1   3     1038.97      958.04     35.52 o 
  12   1   3       40.25       45.97      6.52 o 
  13   1   3      587.09      531.73     29.01 o 
  14   1   3      797.39      660.49     41.00 o 
  15   1   3     1773.07     1482.68     81.58 o 
  16   1   3     1922.63     1642.45    102.31 o 
  17   1   3      587.38      584.62     38.20 o 
  18   1   3      350.29      341.81     23.87 o 
  19   1   3      207.27      190.45     20.45 o 
  20   1   3      375.70      460.79     27.64 o 
  21   1   3      376.50      414.90     21.53 o 
  22   1   3       12.06       27.62      8.90 o 
  23   1   3       49.47       41.81      9.04 o 
  24   1   3        4.52        7.63     12.50 o 
 -26   2   3       88.17      101.69     12.57 o 
 -25   2   3      579.82      663.99     52.23 o 
 -24   2   3      483.20      555.59     26.28 o 
 -23   2   3       56.01       78.76      9.89 o 
 -22   2   3       17.73       19.81      7.61 o 
 -21   2   3        3.91        6.32      5.62 o 
 -20   2   3      349.25      376.77     20.55 o 
 -19   2   3      282.89      291.13     14.54 o 
 -18   2   3        8.34        0.76      4.40 o 
 -17   2   3      506.77      466.95     18.64 o 
 -16   2   3      717.93      670.94     23.24 o 
 -15   2   3      307.55      316.35     13.02 o 
 -14   2   3       44.11       39.15      3.89 o 
 -13   2   3     2379.48     2434.33     82.53 o 
 -12   2   3     2616.28     2538.21     87.45 o 
 -11   2   3     3503.70     3430.97    108.60 o 
 -10   2   3     1527.82     1367.17     40.84 o 
  -9   2   3      666.43      680.39     22.23 o 
  -8   2   3     7064.22     7103.62    206.46 o 
  -7   2   3    13613.14    13861.71    418.97 o 
  -6   2   3    12470.25    12981.94    475.98 o 
  -5   2   3     5359.57     5737.13    211.34 o 
  -4   2   3       25.12       39.09      2.54 o 
  -3   2   3      122.49      159.63      6.18 o 
  -2   2   3     1194.53     1164.96     41.16 o 
  -1   2   3      901.50      980.83     34.82 o 
   0   2   3       89.98      113.86      4.95 o 
   1   2   3     1852.89     1857.96     68.80 o 
   2   2   3     2071.73     2149.25     79.76 o 
   3   2   3       45.66       57.54      3.52 o 
   4   2   3     1646.54     1869.36     63.76 o 
   5   2   3     2488.96     2424.01     89.61 o 
   6   2   3     5452.00     5535.98    205.93 o 
   7   2   3     8930.69     9351.56    365.11 o 
   8   2   3     1770.70     1861.17     73.87 o 
   9   2   3     1101.98     1125.48     44.14 o 
  10   2   3     1119.85     1079.59     58.25 o 
  11   2   3     4793.12     4531.68    176.35 o 
  12   2   3     1965.62     1747.58     75.71 o 
  13   2   3      748.13      641.85     27.03 o 
  14   2   3      146.47      119.68     10.15 o 
  15   2   3      630.90      484.35     26.71 o 
  16   2   3      432.14      370.66     32.13 o 
  17   2   3      203.34      169.54     18.75 o 
  18   2   3      113.39      114.59     11.49 o 
  19   2   3      782.48      754.89     41.08 o 
  20   2   3      161.79      190.14     14.39 o 
  21   2   3       10.76        8.91      9.98 o 
  22   2   3        9.74       -7.70     10.09 o 
  23   2   3       38.37       36.81     11.53 o 
 -25   3   3      178.93      218.54     15.15 o 
 -24   3   3      131.92      183.79     22.45 o 
 -23   3   3       52.46       52.74      8.90 o 
 -22   3   3       13.44        3.34      6.86 o 
 -21   3   3      136.54      155.08     10.02 o 
 -20   3   3      536.98      541.69     38.31 o 
 -19   3   3        1.98        0.33      6.25 o 
 -18   3   3       26.38       22.43      6.76 o 
 -17   3   3      152.85      129.56     11.39 o 
 -16   3   3      185.93      190.20     10.43 o 
 -15   3   3       35.40       27.75      4.24 o 
 -14   3   3        9.61       16.36      3.78 o 
 -13   3   3       51.22       49.07      4.26 o 
 -12   3   3      938.10     1065.36     37.80 o 
 -11   3   3      180.63      168.83      7.18 o 
 -10   3   3      401.88      457.09     15.23 o 
  -9   3   3      346.80      366.51     12.42 o 
  -8   3   3      717.93      706.53     25.06 o 
  -7   3   3      263.30      270.84     10.26 o 
  -6   3   3      443.30      564.94     24.20 o 
  -5   3   3      351.88      384.02     14.62 o 
  -4   3   3      126.22      141.55      6.15 o 
  -3   3   3     1344.97     1475.43     54.46 o 
  -2   3   3      661.96      624.82     23.53 o 
  -1   3   3      162.30      195.63      8.81 o 
   0   3   3      156.32      204.85      8.95 o 
   1   3   3       74.55       87.27      4.84 o 
   2   3   3     1257.70     1333.57     46.39 o 
   3   3   3      782.64      816.14     29.59 o 
   4   3   3     2342.83     2792.79    114.84 o 
   5   3   3        0.77        1.28      2.46 o 
   6   3   3      139.62      169.82      7.90 o 
   7   3   3      711.72      781.56     30.65 o 
   8   3   3      110.42      152.13      8.57 o 
   9   3   3       60.45       84.92      6.82 o 
  10   3   3      125.64      174.44     15.75 o 
  11   3   3       18.88       18.80      5.95 o 
  12   3   3       40.52       49.27      7.30 o 
  13   3   3      390.69      424.62     20.60 o 
  14   3   3        0.65       -5.08      8.47 o 
  15   3   3      255.96      240.05     15.60 o 
  16   3   3       92.07       66.95      9.35 o 
  17   3   3       20.72       15.82      8.77 o 
  18   3   3        7.22        6.66      9.31 o 
  19   3   3       72.74       44.58      9.82 o 
  20   3   3       75.06       56.47     10.76 o 
  21   3   3       57.25       46.65     14.86 o 
  22   3   3       39.05       29.54     11.58 o 
  23   3   3        1.98       -2.67     11.17 o 
 -24   4   3      151.86      139.61     20.99 o 
 -23   4   3       57.27       44.06     12.90 o 
 -22   4   3      299.92      267.02     41.73 o 
 -21   4   3      171.88      146.03     22.37 o 
 -20   4   3      381.44      328.66     30.59 o 
 -19   4   3      133.14      140.47     14.17 o 
 -18   4   3       56.93       70.00     17.51 o 
 -17   4   3        7.44        7.27      6.44 o 
 -16   4   3        1.82        9.72      9.48 o 
 -15   4   3      128.21      124.78     16.17 o 
 -14   4   3      144.32      153.52     30.40 o 
 -13   4   3      297.08      328.04     28.26 o 
 -12   4   3       45.49       34.38     12.58 o 
 -11   4   3      222.12      233.47     13.46 o 
 -10   4   3      142.85      128.01     12.34 o 
  -9   4   3      261.43      261.67     14.29 o 
  -8   4   3     2926.95     2816.39    131.66 o 
  -7   4   3     1958.42     1913.95     90.13 o 
  -6   4   3     1113.65     1095.24     44.73 o 
  -5   4   3      801.82      802.26     31.16 o 
  -4   4   3       93.95       91.37      6.09 o 
  -3   4   3      315.44      327.94     13.64 o 
  -2   4   3     1767.59     1845.04     77.86 o 
  -1   4   3       13.46       32.25      7.64 o 
   0   4   3       14.51       19.49      4.76 o 
   1   4   3      777.45      826.26     35.66 o 
   2   4   3      162.08      161.01      7.06 o 
   3   4   3      293.65      323.69     11.04 o 
   4   4   3      885.25      918.33     34.01 o 
   5   4   3      417.24      418.60     17.28 o 
   6   4   3      341.32      342.25     13.48 o 
   7   4   3     1162.20     1169.47     44.78 o 
   8   4   3       86.29       77.51      6.79 o 
   9   4   3      238.80      241.70     12.70 o 
  10   4   3      310.84      335.94     19.84 o 
  11   4   3     1689.90     1756.92     70.46 o 
  12   4   3       90.30       89.12      8.77 o 
  13   4   3       15.29       21.00      7.40 o 
  14   4   3        3.72       -3.46      7.78 o 
  15   4   3       47.43       48.75     10.69 o 
  16   4   3       18.38       15.08      9.02 o 
  17   4   3        6.07        6.10      9.24 o 
  18   4   3       51.80       47.76     10.80 o 
  19   4   3      365.24      367.03     28.51 o 
  20   4   3       62.38       67.60     11.63 o 
  21   4   3       20.40       16.16     11.20 o 
  22   4   3       26.80       24.44     12.32 o 
 -22   5   3       41.45       25.58     24.56 o 
 -21   5   3      497.02      733.24    122.64 o 
 -20   5   3      441.52      410.20     91.11 o 
 -19   5   3       50.57       45.63     40.30 o 
 -18   5   3       77.33       40.26     29.43 o 
 -17   5   3      503.28      417.93    106.44 o 
 -16   5   3      976.10      853.79    157.69 o 
 -15   5   3      343.61      303.68     45.83 o 
 -14   5   3       13.86       17.29     26.72 o 
 -13   5   3      229.08      224.48     37.11 o 
 -12   5   3       25.82       12.34     21.36 o 
 -11   5   3     1439.19     1240.64    120.79 o 
 -10   5   3      522.87      544.65     59.16 o 
  -9   5   3      398.13      368.32     43.64 o 
  -8   5   3     1525.44     1469.29    137.51 o 
  -7   5   3       24.80       12.21     14.09 o 
  -6   5   3       86.06       52.36     15.96 o 
  -5   5   3       44.54       51.78     14.47 o 
  -4   5   3      980.51      977.76     72.97 o 
  -3   5   3     2903.90     3003.46    183.98 o 
  -2   5   3     2219.86     2299.05    198.35 o 
  -1   5   3      251.91      270.56     22.49 o 
   0   5   3       18.81       18.77      7.31 o 
   1   5   3      745.55      799.58     42.22 o 
   2   5   3     3123.76     3198.07    160.28 o 
   3   5   3      468.68      475.69     23.18 o 
   4   5   3      524.69      594.37     28.47 o 
   5   5   3      256.24      246.95     13.40 o 
   6   5   3      221.44      222.23     11.76 o 
   7   5   3      941.58     1003.66     46.77 o 
   8   5   3      207.76      236.95     14.16 o 
   9   5   3      271.53      261.71     15.04 o 
  10   5   3       74.67       60.10      8.67 o 
  11   5   3      109.62      107.63      8.20 o 
  12   5   3        1.76        4.56      7.14 o 
  13   5   3        2.81        0.69      7.93 o 
  14   5   3      567.84      608.19     41.99 o 
  15   5   3     1039.95     1041.82     48.90 o 
  16   5   3      195.18      216.42     25.96 o 
  17   5   3        7.35       17.54     10.12 o 
  18   5   3       13.61       -3.76      9.94 o 
  19   5   3      227.49      251.21     19.73 o 
  20   5   3      348.52      354.71     26.35 o 
 -20   6   3       54.93       79.75     37.77 o 
 -19   6   3       25.09      -25.08     28.17 o 
 -18   6   3      171.71      232.83     53.00 o 
 -17   6   3      694.81      641.76    104.69 o 
 -16   6   3       64.26       30.73     29.71 o 
 -15   6   3       25.54       13.84     54.75 o 
 -14   6   3        8.08        0.31     34.17 o 
 -13   6   3       91.06       90.05     38.98 o 
 -12   6   3     1196.59     1231.40    124.84 o 
 -11   6   3      389.45      413.64     51.37 o 
 -10   6   3       57.12       42.76     22.20 o 
  -9   6   3       36.66      114.77     25.66 o 
  -8   6   3        9.16       -2.35     17.21 o 
  -7   6   3      266.70      291.78     56.94 o 
  -6   6   3       64.77       73.03     18.82 o 
  -5   6   3      291.12      273.43     36.36 o 
  -4   6   3       14.95       -8.63     12.07 o 
  -3   6   3      238.56      250.40     59.13 o 
  -2   6   3      265.14      264.72     23.39 o 
  -1   6   3      144.79      164.54     13.81 o 
   0   6   3      732.62      653.82     59.85 o 
   1   6   3      354.64      350.56     35.05 o 
   2   6   3       35.39        7.03     34.60 o 
   3   6   3      103.62      146.02     14.05 o 
   4   6   3      772.29      732.75     48.64 o 
   5   6   3      447.63      467.74     32.79 o 
   6   6   3     1291.30     1400.68     89.14 o 
   7   6   3       97.09      117.96     10.13 o 
   8   6   3      221.56      229.77     21.24 o 
   9   6   3       41.39       60.60      8.76 o 
  10   6   3      139.01      137.47     12.30 o 
  11   6   3      231.91      265.17     21.23 o 
  12   6   3      607.21      692.15     41.88 o 
  13   6   3        1.13        8.73      9.23 o 
  14   6   3      157.86      171.25     30.56 o 
  15   6   3       14.50       15.83     10.58 o 
  16   6   3      307.13      363.75     39.23 o 
  17   6   3      145.40      138.18     26.65 o 
  18   6   3        1.51        4.49     13.06 o 
 -18   7   3        1.64      -34.70     38.11 o 
 -17   7   3       15.56       59.22     33.65 o 
 -16   7   3        3.32       11.44     29.25 o 
 -15   7   3       16.72       15.48     29.43 o 
 -14   7   3       81.03       65.03     32.19 o 
 -13   7   3      602.60      643.95     74.02 o 
 -12   7   3        2.74      -22.82     22.82 o 
 -11   7   3       21.69        9.81     24.69 o 
 -10   7   3       27.28       32.98     24.32 o 
  -9   7   3      117.16      149.42     29.92 o 
  -8   7   3       49.45       35.12     25.84 o 
  -7   7   3       67.70       50.31     21.65 o 
  -6   7   3      102.70       16.21     18.58 o 
  -5   7   3       18.58      -14.43     29.35 o 
  -4   7   3        3.46       21.21     16.07 o 
  -3   7   3      114.77      168.23     24.13 o 
  -2   7   3       22.01       18.28     14.31 o 
  -1   7   3      205.19      161.40     27.60 o 
   0   7   3       98.56       58.21     14.08 o 
   1   7   3       53.66       45.00     19.27 o 
   2   7   3        0.54       -9.77     16.21 o 
   3   7   3      128.18      148.13     18.95 o 
   4   7   3      115.19       92.46     15.65 o 
   5   7   3        2.71       -9.52      9.52 o 
   6   7   3        5.02       12.76     11.21 o 
   7   7   3       23.51        4.14     12.50 o 
   8   7   3       40.00       29.27     15.45 o 
   9   7   3        4.34       -1.24     15.18 o 
  10   7   3       62.21       39.86     22.92 o 
  11   7   3       56.15       43.14     27.60 o 
  12   7   3      230.58      282.92     42.49 o 
  13   7   3       23.22      -24.13     24.13 o 
  14   7   3        3.27       18.60     28.91 o 
  15   7   3        2.52      -24.75     25.31 o 
 -14   8   3       59.14       47.31     31.59 o 
 -13   8   3        9.59       -3.88     27.52 o 
 -12   8   3      135.54      119.85     33.38 o 
 -11   8   3       63.90       40.43     27.85 o 
 -10   8   3      140.29       71.76     35.92 o 
  -9   8   3        7.73      -21.98     21.98 o 
  -8   8   3        0.86      -13.09     25.84 o 
  -7   8   3       81.91       95.43     25.04 o 
  -6   8   3       62.84       57.78     22.27 o 
  -5   8   3        7.04        9.39     18.70 o 
  -4   8   3        6.64       -3.34     16.62 o 
  -3   8   3       23.21       11.71     16.62 o 
  -2   8   3       21.90       26.86     15.99 o 
  -1   8   3       87.48       98.38     19.11 o 
   0   8   3       20.04       14.57     21.02 o 
   1   8   3        0.50        1.71     12.73 o 
   2   8   3      148.87      123.87     16.60 o 
   3   8   3       16.53       -2.98     12.73 o 
   4   8   3       85.35       97.24     18.30 o 
   5   8   3       18.80       19.63     14.72 o 
   6   8   3       40.82       24.30     17.96 o 
   7   8   3       43.95       42.22     28.74 o 
   8   8   3       46.39       72.03     18.47 o 
   9   8   3      109.36      107.47     21.74 o 
  10   8   3       29.30       17.72     18.70 o 
  11   8   3        3.31       14.02     20.19 o 
  12   8   3       74.42       77.07     23.19 o 
  -8   9   3       57.84       74.85     28.91 o 
  -7   9   3       89.37       60.50     24.20 o 
  -6   9   3       34.80       26.43     22.52 o 
  -5   9   3       12.74        6.74     19.75 o 
  -4   9   3        7.45       20.69     19.78 o 
  -3   9   3       89.93      122.79     35.48 o 
  -2   9   3        2.88      -16.18     16.18 o 
  -1   9   3       49.23       39.34     18.46 o 
   0   9   3        2.21       11.61     13.07 o 
   1   9   3        0.09       -2.43     15.88 o 
   2   9   3      146.68      167.05     30.22 o 
   3   9   3       77.12       61.53     19.75 o 
   4   9   3       17.16       26.63     17.49 o 
   5   9   3      131.48      152.37     26.06 o 
 -26   0   4       17.02       20.69     13.95 o 
 -25   0   4      167.04      220.38     24.28 o 
 -24   0   4      399.16      454.47     64.74 o 
 -23   0   4      976.15     1174.49     71.66 o 
 -22   0   4      214.37      225.39     32.70 o 
 -21   0   4       32.09       22.37     11.55 o 
 -20   0   4       91.76       57.42     11.98 o 
 -19   0   4     1708.14     1804.80    103.74 o 
 -18   0   4     2794.70     2780.20    139.67 o 
 -17   0   4     3389.44     3354.95    175.27 o 
 -16   0   4      465.44      386.90     19.87 o 
 -15   0   4      633.32      587.56     28.22 o 
 -14   0   4     1169.90     1165.22     55.32 o 
 -13   0   4       47.40       51.59      5.31 o 
 -12   0   4      155.84      172.20     12.70 o 
 -11   0   4     4115.94     4206.29    196.02 o 
 -10   0   4     7953.85     7541.09    348.93 o 
  -9   0   4     3546.65     3561.25    165.17 o 
  -8   0   4     5897.68     5840.17    247.98 o 
  -7   0   4     2088.88     2181.60     93.03 o 
  -6   0   4     9222.04     8878.91    376.34 o 
  -5   0   4    10483.95     9852.51    418.86 o 
  -4   0   4    14453.69    14450.77    621.55 o 
  -3   0   4     2806.65     2809.89    121.29 o 
  -2   0   4      236.73      216.40      9.55 o 
  -1   0   4     4348.75     4584.25    188.31 o 
   0   0   4    17527.76    18004.22    801.16 o 
   1   0   4      307.19      252.56     10.44 o 
   2   0   4      105.00      104.84      5.22 o 
   3   0   4      187.68      211.49      8.95 o 
   4   0   4     1133.88     1439.03     59.35 o 
   5   0   4      210.40      177.51      7.88 o 
   6   0   4      301.78      320.47     14.35 o 
   7   0   4     8793.76     9209.56    377.03 o 
   8   0   4    22470.04    23458.36   1009.10 o 
   9   0   4    10488.27    10818.88    441.32 o 
  10   0   4      344.30      332.99     14.88 o 
  11   0   4       79.89       80.56      6.99 o 
  12   0   4     2412.62     2132.56     87.49 o 
  13   0   4     2362.16     2129.46     91.65 o 
  14   0   4     2536.53     2147.47     98.70 o 
  15   0   4      803.75      696.75     39.41 o 
  16   0   4        8.57        2.63      6.40 o 
  17   0   4      176.67      135.75     19.01 o 
  18   0   4      790.86      617.50     75.85 o 
  19   0   4      294.47      277.00     26.47 o 
  20   0   4        4.41       20.79     13.51 o 
  21   0   4       59.35       82.64     16.34 o 
  22   0   4       30.08       59.48     23.72 o 
  23   0   4       29.04       70.69     17.44 o 
 -26   1   4       76.13      116.25     10.57 o 
 -25   1   4       24.57       11.38     10.01 o 
 -24   1   4      144.57      152.78     15.22 o 
 -23   1   4      106.66      116.40      8.53 o 
 -22   1   4       19.62       12.81      8.31 o 
 -21   1   4        6.16       -4.43      6.21 o 
 -20   1   4       61.01       62.28      7.53 o 
 -19   1   4      267.42      235.30     13.99 o 
 -18   1   4      257.44      229.29     11.73 o 
 -17   1   4       53.04       51.29      5.59 o 
 -16   1   4      532.46      495.69     19.92 o 
 -15   1   4     1652.94     1647.86     55.67 o 
 -14   1   4     3676.58     3451.12    114.34 o 
 -13   1   4     1657.76     1512.69     50.83 o 
 -12   1   4      173.94      201.74      9.77 o 
 -11   1   4      119.10      120.77      5.28 o 
 -10   1   4      828.50      827.10     27.20 o 
  -9   1   4     1485.45     1419.68     47.53 o 
  -8   1   4      190.83      166.35      6.12 o 
  -7   1   4     1480.07     1612.22     52.04 o 
  -6   1   4     2064.09     2125.60     74.22 o 
  -5   1   4      401.91      409.03     13.74 o 
  -4   1   4      663.20      693.30     24.32 o 
  -3   1   4      145.99      155.69      5.74 o 
  -2   1   4     1288.45     1254.48     44.75 o 
  -1   1   4     8055.65     8182.76    304.70 o 
   0   1   4     1856.02     1770.04     60.63 o 
   1   1   4      707.95      694.93     24.27 o 
   2   1   4       54.35       44.15      3.05 o 
   3   1   4     3865.60     4026.86    138.20 o 
   4   1   4     4517.59     4619.34    152.52 o 
   5   1   4     6178.79     6431.26    205.18 o 
   6   1   4     1424.83     1498.41     50.22 o 
   7   1   4      878.14      914.73     30.28 o 
   8   1   4      468.89      459.45     16.09 o 
   9   1   4      969.12      933.48     30.94 o 
  10   1   4        6.60        3.12      2.68 o 
  11   1   4      183.28      198.82      8.54 o 
  12   1   4      507.30      479.55     22.48 o 
  13   1   4        0.39        0.05      4.80 o 
  14   1   4      119.68       90.20      9.59 o 
  15   1   4        2.16       -5.49      5.49 o 
  16   1   4      317.42      268.82     13.03 o 
  17   1   4      407.63      391.15     26.81 o 
  18   1   4      219.85      209.45     13.25 o 
  19   1   4       13.38        8.26      6.89 o 
  20   1   4       17.94       27.08      7.35 o 
  21   1   4      141.06      150.08     13.81 o 
  22   1   4      544.15      577.38     37.17 o 
  23   1   4      195.31      162.65     20.94 o 
 -26   2   4        0.04        1.12     12.07 o 
 -25   2   4       13.83       20.40      7.29 o 
 -24   2   4        0.72        0.07      6.39 o 
 -23   2   4       30.33       28.45      6.59 o 
 -22   2   4       82.92       97.26      8.04 o 
 -21   2   4      341.51      352.66     24.53 o 
 -20   2   4      103.60      126.24      7.82 o 
 -19   2   4      612.25      609.83     27.49 o 
 -18   2   4      148.52      142.71     10.62 o 
 -17   2   4      228.89      231.13     12.72 o 
 -16   2   4      656.97      633.65     28.92 o 
 -15   2   4        5.93        0.20      3.44 o 
 -14   2   4       49.62       51.54      3.99 o 
 -13   2   4      295.99      286.95     10.38 o 
 -12   2   4      100.90       98.58      4.51 o 
 -11   2   4        4.25       -1.34      2.05 o 
 -10   2   4        2.07        3.10      2.60 o 
  -9   2   4       13.44       12.99      2.09 o 
  -8   2   4     1296.94     1316.04     41.22 o 
  -7   2   4      180.18      189.73      7.88 o 
  -6   2   4      117.48      113.18      5.16 o 
  -5   2   4      435.26      418.61     15.25 o 
  -4   2   4     3932.56     4149.49    146.30 o 
  -3   2   4     2738.21     2746.05     97.00 o 
  -2   2   4      117.60      114.62      4.76 o 
  -1   2   4      117.96      132.24      5.21 o 
   0   2   4      732.84      721.70     25.30 o 
   1   2   4       36.42       38.11      2.85 o 
   2   2   4       99.87       96.23      4.51 o 
   3   2   4      334.49      332.30     11.91 o 
   4   2   4       43.34       25.91      3.03 o 
   5   2   4     1518.94     1713.98     58.67 o 
   6   2   4       86.92       94.12      5.05 o 
   7   2   4        7.97        7.44      3.71 o 
   8   2   4      615.97      654.22     23.37 o 
   9   2   4      730.31      694.81     25.75 o 
  10   2   4       92.07      102.83      7.50 o 
  11   2   4      125.59      121.67      8.91 o 
  12   2   4      475.71      487.95     34.14 o 
  13   2   4       15.74       13.40      6.68 o 
  14   2   4      183.87      185.33     17.79 o 
  15   2   4      320.12      321.27     16.68 o 
  16   2   4        1.44       -4.89      7.67 o 
  17   2   4       14.19       11.96      8.31 o 
  18   2   4        0.04        1.67      8.68 o 
  19   2   4        8.87        6.51      9.04 o 
  20   2   4       60.66       65.45     10.70 o 
  21   2   4        3.97       -9.45      9.45 o 
  22   2   4       68.08       74.82     12.04 o 
  23   2   4      115.51      154.95     15.02 o 
 -25   3   4        7.55        5.97     10.56 o 
 -24   3   4        1.19       -6.72     13.93 o 
 -23   3   4        3.96        2.03      8.72 o 
 -22   3   4       11.43       -7.41      7.41 o 
 -21   3   4       17.17        4.92      6.46 o 
 -20   3   4       56.11       60.61      6.40 o 
 -19   3   4      863.91      891.88     55.75 o 
 -18   3   4     1471.32     1431.25     68.52 o 
 -17   3   4      196.87      217.87     10.62 o 
 -16   3   4      360.00      368.20     18.87 o 
 -15   3   4      368.91      386.59     19.49 o 
 -14   3   4     3249.30     3199.77    114.46 o 
 -13   3   4     3194.10     3047.85    109.07 o 
 -12   3   4     1625.73     1616.72     55.45 o 
 -11   3   4      678.61      625.86     25.69 o 
 -10   3   4      676.56      627.87     25.69 o 
  -9   3   4     1286.70     1224.00     48.17 o 
  -8   3   4     1727.04     1725.19     67.17 o 
  -7   3   4       28.36       34.04      3.81 o 
  -6   3   4        0.35       -0.19      2.83 o 
  -5   3   4      556.87      573.58     20.92 o 
  -4   3   4       32.62       32.13      3.02 o 
  -3   3   4       39.15       51.00      3.31 o 
  -2   3   4      573.55      537.81     20.58 o 
  -1   3   4     7786.88     8143.38    294.58 o 
   0   3   4     3057.52     3228.27    123.06 o 
   1   3   4     3364.32     3496.33    126.64 o 
   2   3   4     1090.01     1181.03     44.36 o 
   3   3   4     4762.26     4986.99    183.80 o 
   4   3   4     2628.49     2646.05     98.06 o 
   5   3   4     5013.08     5173.07    175.87 o 
   6   3   4      661.89      725.79     24.96 o 
   7   3   4      164.25      175.78      8.17 o 
   8   3   4       90.51       87.18      6.53 o 
   9   3   4     1791.60     1854.18     73.82 o 
  10   3   4      607.54      623.53     26.50 o 
  11   3   4       57.67       48.05      8.75 o 
  12   3   4      592.02      543.15     32.21 o 
  13   3   4      199.58      207.80     17.81 o 
  14   3   4       19.95       21.03      7.92 o 
  15   3   4       64.33       61.57     13.64 o 
  16   3   4      357.03      343.38     18.68 o 
  17   3   4      581.42      573.11     38.95 o 
  18   3   4      865.01      809.23     53.85 o 
  19   3   4       63.28       75.76     11.42 o 
  20   3   4      120.68      130.91     12.78 o 
  21   3   4       44.78       40.45     10.90 o 
  22   3   4      458.46      497.25     30.01 o 
 -24   4   4       54.66       58.77     12.10 o 
 -23   4   4      505.52      430.89     56.67 o 
 -22   4   4      417.80      373.01     32.71 o 
 -21   4   4      147.03      142.06     17.00 o 
 -20   4   4        1.03        4.81      8.36 o 
 -19   4   4       34.84       36.48      7.67 o 
 -18   4   4       39.40       45.74      7.55 o 
 -17   4   4      258.21      227.14     29.76 o 
 -16   4   4      562.44      551.49     33.07 o 
 -15   4   4      184.74      134.49     20.89 o 
 -14   4   4      135.12      154.46     13.52 o 
 -13   4   4      296.45      324.90     20.94 o 
 -12   4   4       22.49       24.16      7.19 o 
 -11   4   4      642.79      611.15     35.09 o 
 -10   4   4     2672.25     2612.36    137.69 o 
  -9   4   4     1337.52     1347.25     64.55 o 
  -8   4   4       28.89       30.76      5.80 o 
  -7   4   4       11.60        7.35      4.64 o 
  -6   4   4     1592.32     1620.84     71.56 o 
  -5   4   4     4688.83     4645.16    215.89 o 
  -4   4   4     2874.91     2996.91    122.60 o 
  -3   4   4      391.64      432.86     15.37 o 
  -2   4   4        4.97        1.90      2.68 o 
  -1   4   4       38.79       41.40      3.78 o 
   0   4   4     1062.33     1194.55     45.68 o 
   1   4   4      611.50      625.73     25.87 o 
   2   4   4       25.88       31.66      4.01 o 
   3   4   4      850.08      817.70     30.48 o 
   4   4   4     1429.57     1584.15     60.61 o 
   5   4   4      232.83      249.93     10.52 o 
   6   4   4       15.60       13.03      3.84 o 
   7   4   4      310.52      311.70     15.41 o 
   8   4   4      380.19      366.13     16.47 o 
   9   4   4      360.63      359.47     19.28 o 
  10   4   4      322.46      306.91     21.38 o 
  11   4   4       51.29       49.67      7.66 o 
  12   4   4      261.53      253.70     14.24 o 
  13   4   4     1263.31     1156.67     50.22 o 
  14   4   4      613.99      603.83     30.11 o 
  15   4   4       15.07       15.18      8.98 o 
  16   4   4       13.83        8.17      8.97 o 
  17   4   4      350.13      331.32     20.08 o 
  18   4   4      304.06      303.29     23.72 o 
  19   4   4       97.30       96.35     15.79 o 
  20   4   4        1.42        7.17     13.33 o 
  21   4   4      350.14      316.92     22.03 o 
 -22   5   4        4.56      -27.94     27.94 o 
 -21   5   4       31.62       52.04     33.03 o 
 -20   5   4      269.97      199.84     57.38 o 
 -19   5   4      338.41      314.26     70.08 o 
 -18   5   4       41.11       45.59     29.66 o 
 -17   5   4        8.90       14.57     27.17 o 
 -16   5   4      118.41      101.03     35.48 o 
 -15   5   4        3.47       -0.67     23.17 o 
 -14   5   4       10.20       20.51     23.84 o 
 -13   5   4       20.76       18.03     22.27 o 
 -12   5   4      209.94      183.07     32.81 o 
 -11   5   4      999.65      908.99     91.99 o 
 -10   5   4      566.35      505.25     56.36 o 
  -9   5   4       12.18      -14.35     16.07 o 
  -8   5   4       23.43       25.80     17.65 o 
  -7   5   4       46.59       44.68     17.34 o 
  -6   5   4      172.27      200.36     18.64 o 
  -5   5   4        1.68        7.45      6.70 o 
  -4   5   4       66.73       81.00      7.16 o 
  -3   5   4      553.03      564.45     25.88 o 
  -2   5   4      763.28      829.30     44.15 o 
  -1   5   4       39.25       53.96      6.15 o 
   0   5   4       10.48       20.10      5.12 o 
   1   5   4      169.67      132.50     10.14 o 
   2   5   4      472.83      442.08     23.57 o 
   3   5   4        8.90        1.55      5.05 o 
   4   5   4      256.26      303.36     17.43 o 
   5   5   4       39.10       39.26      5.72 o 
   6   5   4      216.48      220.31     11.13 o 
   7   5   4      197.55      190.24      9.39 o 
   8   5   4       72.04       73.84      7.01 o 
   9   5   4       98.04      122.99      7.79 o 
  10   5   4      154.27      195.22     11.08 o 
  11   5   4        0.89        2.44      7.21 o 
  12   5   4        2.83       -2.92      7.56 o 
  13   5   4       11.48        2.05      9.86 o 
  14   5   4      194.42      234.36     17.35 o 
  15   5   4      381.55      426.10     35.13 o 
  16   5   4        5.39       14.58     10.25 o 
  17   5   4       55.64       25.31     10.73 o 
  18   5   4       17.65        7.33     10.66 o 
  19   5   4        5.20      -10.86     10.86 o 
 -20   6   4       61.50       34.05     33.02 o 
 -19   6   4       35.26       46.87     33.45 o 
 -18   6   4      144.00      125.83     37.73 o 
 -17   6   4      647.84      596.79     73.71 o 
 -16   6   4        3.39       33.19     29.42 o 
 -15   6   4      114.02       61.89     30.33 o 
 -14   6   4       19.18        8.38     26.06 o 
 -13   6   4       66.59       45.55     26.64 o 
 -12   6   4       85.69       45.30     25.99 o 
 -11   6   4        0.45       -5.26     22.30 o 
 -10   6   4      378.84      333.94     53.88 o 
  -9   6   4      333.67      263.72     50.37 o 
  -8   6   4      406.12      378.67     46.15 o 
  -7   6   4       37.62       20.15     26.28 o 
  -6   6   4      121.83       96.98     21.98 o 
  -5   6   4      133.65      113.38     21.03 o 
  -4   6   4      136.74      142.65     22.55 o 
  -3   6   4      150.88      143.51     17.10 o 
  -2   6   4      101.95       94.56     11.50 o 
  -1   6   4        2.79      -11.78     11.78 o 
   0   6   4      741.10      714.59     65.71 o 
   1   6   4      102.05       97.83     17.05 o 
   2   6   4      168.46      148.09     16.84 o 
   3   6   4        4.21        8.39      5.06 o 
   4   6   4      492.42      501.72     31.87 o 
   5   6   4       22.94       35.44     14.92 o 
   6   6   4        5.03       10.40      6.47 o 
   7   6   4      209.51      202.45     13.80 o 
   8   6   4      114.46      116.82     10.05 o 
   9   6   4      197.07      184.95     13.11 o 
  10   6   4      321.95      333.59     23.85 o 
  11   6   4        3.62        3.21      8.45 o 
  12   6   4       23.76       19.31      9.30 o 
  13   6   4      118.16      124.20     13.00 o 
  14   6   4      112.18      127.90     15.34 o 
  15   6   4        1.46       18.62     12.07 o 
  16   6   4       33.23       33.90     13.28 o 
  17   6   4       11.51        6.15     23.30 o 
 -17   7   4       35.02       19.94     33.10 o 
 -16   7   4        1.45       11.80     32.41 o 
 -15   7   4        7.31       26.17     29.43 o 
 -14   7   4      380.77      321.47     49.24 o 
 -13   7   4      128.95      181.55     39.03 o 
 -12   7   4      144.71      182.73     56.50 o 
 -11   7   4       65.28       66.58     28.49 o 
 -10   7   4       34.51       64.36     26.28 o 
  -9   7   4      134.93      140.26     34.60 o 
  -8   7   4      243.74      197.33     56.07 o 
  -7   7   4        0.15       19.68     20.74 o 
  -6   7   4      328.29      346.91     43.02 o 
  -5   7   4      166.60      182.91     50.37 o 
  -4   7   4        0.63        1.23     16.07 o 
  -3   7   4        7.91       -3.83     23.21 o 
  -2   7   4        7.30       -9.18     13.89 o 
  -1   7   4       83.90      103.29     19.11 o 
   0   7   4      159.61      231.27     44.68 o 
   1   7   4      188.06      143.67     34.17 o 
   2   7   4      253.38      239.16     44.68 o 
   3   7   4      155.27      163.82     38.55 o 
   4   7   4      354.24      353.04     59.57 o 
   5   7   4      330.17      400.35     64.83 o 
   6   7   4        1.59        8.60     13.15 o 
   7   7   4       83.56       88.27     19.75 o 
   8   7   4        7.81       17.50     20.24 o 
   9   7   4      100.73      106.47     23.24 o 
  10   7   4      104.19       93.09     21.41 o 
  11   7   4        4.84       15.53     23.69 o 
  12   7   4       55.11       49.40     19.55 o 
  13   7   4       90.78       93.18     15.62 o 
  14   7   4        2.33       -3.23     19.74 o 
 -13   8   4       73.71       80.72     33.03 o 
 -12   8   4        0.34       11.17     35.92 o 
 -11   8   4        8.02      -20.76     26.61 o 
 -10   8   4       58.41       87.59     29.42 o 
  -9   8   4      303.73      282.62     63.51 o 
  -8   8   4        0.60       -3.78     29.35 o 
  -7   8   4       28.87        8.05     22.20 o 
  -6   8   4       40.15       32.49     22.07 o 
  -5   8   4       25.02       43.60     27.16 o 
  -4   8   4       54.29       54.98     20.58 o 
  -3   8   4       51.56       37.84     28.91 o 
  -2   8   4       27.98       40.33     23.21 o 
  -1   8   4        0.07      -14.06     14.06 o 
   0   8   4        1.55        0.00     14.02 o 
   1   8   4      273.60      281.39     32.17 o 
   2   8   4       10.54       20.15     12.54 o 
   3   8   4      310.70      393.34     65.70 o 
   4   8   4        0.98       10.32     14.45 o 
   5   8   4        2.37       35.43     15.10 o 
   6   8   4       20.76       14.35     16.53 o 
   7   8   4       92.40       86.00     30.66 o 
   8   8   4       78.99      116.01     26.29 o 
   9   8   4       45.04       18.08     22.55 o 
  10   8   4       57.92       57.35     26.19 o 
  -6   9   4       15.29       48.27     31.54 o 
  -5   9   4       15.25       57.89     23.31 o 
  -4   9   4        2.04        5.86     19.60 o 
  -3   9   4       30.35       40.12     20.41 o 
  -2   9   4       12.88       16.29     18.95 o 
  -1   9   4       11.47       12.97     17.11 o 
   0   9   4       25.88       54.66     17.57 o 
   1   9   4       90.97       89.67     15.20 o 
   2   9   4       38.00       30.32     16.57 o 
   3   9   4      128.03      107.97     20.95 o 
 -26   1   5       93.67      115.46     10.71 o 
 -25   1   5      225.99      275.55     17.33 o 
 -24   1   5      355.74      426.21     21.18 o 
 -23   1   5      368.22      355.39     18.57 o 
 -22   1   5       26.98       17.47      6.97 o 
 -21   1   5       15.72        7.93      6.11 o 
 -20   1   5      293.58      300.78     16.30 o 
 -19   1   5      303.30      287.73     18.19 o 
 -18   1   5        1.20        8.55      5.08 o 
 -17   1   5     1208.91     1186.39     44.50 o 
 -16   1   5     1975.89     1977.78     72.78 o 
 -15   1   5       13.76       29.74      4.06 o 
 -14   1   5       48.35       50.17      4.20 o 
 -13   1   5      669.83      685.50     23.14 o 
 -12   1   5     5051.43     4962.26    172.27 o 
 -11   1   5     5504.13     5470.98    187.07 o 
 -10   1   5     2094.23     1992.83     66.97 o 
  -9   1   5     2065.85     2077.38     66.79 o 
  -8   1   5      969.44      911.75     27.76 o 
  -7   1   5      995.46      832.95     26.81 o 
  -6   1   5     7985.71     7898.46    267.92 o 
  -5   1   5     2233.34     2354.07     77.01 o 
  -4   1   5      580.89      654.64     22.00 o 
  -3   1   5     1238.76     1571.51     56.32 o 
  -2   1   5     1805.73     2190.65     78.04 o 
  -1   1   5      208.33      213.07      7.57 o 
   0   1   5      879.52      812.01     27.31 o 
   1   1   5     9333.81     9835.06    324.04 o 
   2   1   5     2262.46     2059.02     68.42 o 
   3   1   5     1571.31     1599.10     53.38 o 
   4   1   5     4159.40     4482.29    148.06 o 
   5   1   5     1290.59     1314.64     42.15 o 
   6   1   5     3962.94     4092.84    140.25 o 
   7   1   5     3457.04     3545.91    121.92 o 
   8   1   5     1518.79     1568.15     57.01 o 
   9   1   5       24.17       21.27      4.52 o 
  10   1   5      945.59      915.03     35.88 o 
  11   1   5     3166.29     3099.58    120.18 o 
  12   1   5      876.70      705.70     30.94 o 
  13   1   5       17.74        8.19      5.96 o 
  14   1   5        9.05       -5.95      5.95 o 
  15   1   5      604.93      574.79     31.89 o 
  16   1   5        9.49        1.94      6.77 o 
  17   1   5       51.55       32.82      7.52 o 
  18   1   5       80.41       89.32      9.60 o 
  19   1   5      704.99      720.05     49.29 o 
  20   1   5      362.55      366.63     40.59 o 
  21   1   5      201.44      225.91     21.34 o 
  22   1   5       12.71      -14.87     18.14 o 
 -25   2   5      319.58      363.71     22.65 o 
 -24   2   5      345.82      417.85     28.53 o 
 -23   2   5        8.76        0.42      6.29 o 
 -22   2   5      533.10      538.10     28.57 o 
 -21   2   5      751.81      828.54     36.03 o 
 -20   2   5     1737.60     1704.05     66.01 o 
 -19   2   5      368.63      379.35     15.09 o 
 -18   2   5      109.44      114.84      6.54 o 
 -17   2   5      154.47      137.03      7.93 o 
 -16   2   5      785.54      792.15     30.03 o 
 -15   2   5     1984.63     1895.98     64.06 o 
 -14   2   5      260.84      244.54      9.76 o 
 -13   2   5      415.34      391.74     14.28 o 
 -12   2   5       99.33      111.99      6.98 o 
 -11   2   5       53.68       72.76      3.92 o 
 -10   2   5        6.45        1.04      2.09 o 
  -9   2   5      845.08      827.55     27.71 o 
  -8   2   5     1911.38     1815.85     62.62 o 
  -7   2   5     4233.46     4077.30    145.21 o 
  -6   2   5      891.30      845.44     29.44 o 
  -5   2   5     1148.72     1158.48     38.56 o 
  -4   2   5     2873.70     2922.33    104.14 o 
  -3   2   5    19380.94    20027.71    649.18 o 
  -2   2   5    10800.29    11189.40    363.23 o 
  -1   2   5     3151.25     3240.69    110.66 o 
   0   2   5      843.81      966.30     32.53 o 
   1   2   5       28.53       27.63      2.99 o 
   2   2   5     2139.11     2183.07     72.47 o 
   3   2   5     3574.10     3715.02    123.02 o 
   4   2   5      180.14      197.91      8.33 o 
   5   2   5       20.34       15.22      3.41 o 
   6   2   5      402.00      381.56     15.02 o 
   7   2   5       74.20       77.34      7.20 o 
   8   2   5       64.74       70.06      5.90 o 
   9   2   5      533.57      530.48     20.25 o 
  10   2   5     2300.17     2189.14     81.89 o 
  11   2   5     1993.49     1921.46     71.54 o 
  12   2   5      809.35      792.23     36.50 o 
  13   2   5       32.23       36.17      9.10 o 
  14   2   5      813.67      707.79     43.67 o 
  15   2   5     1380.67     1189.35     73.63 o 
  16   2   5      807.99      796.83     46.45 o 
  17   2   5      486.91      375.56     30.00 o 
  18   2   5       56.71       39.90      9.16 o 
  19   2   5      140.54      107.84     12.98 o 
  20   2   5      419.05      366.59     23.24 o 
  21   2   5      201.68      201.63     14.15 o 
  22   2   5       18.95       28.63      9.87 o 
 -24   3   5        1.72       -6.70     10.00 o 
 -23   3   5      117.64       89.91     11.93 o 
 -22   3   5      200.97      217.80     21.16 o 
 -21   3   5      663.15      667.13     39.39 o 
 -20   3   5      311.43      314.67     17.46 o 
 -19   3   5      113.21       95.94      9.91 o 
 -18   3   5      230.58      238.27     12.89 o 
 -17   3   5      446.54      446.54     23.05 o 
 -16   3   5      167.86      183.91     11.85 o 
 -15   3   5      587.20      535.12     22.28 o 
 -14   3   5       75.62       74.36      5.64 o 
 -13   3   5      128.18      126.10      8.07 o 
 -12   3   5      332.51      317.55     15.14 o 
 -11   3   5      720.70      695.99     30.07 o 
 -10   3   5      160.49      167.53      9.05 o 
  -9   3   5      790.03      781.65     33.12 o 
  -8   3   5      197.16      204.03      9.66 o 
  -7   3   5      257.18      286.18     12.21 o 
  -6   3   5        2.86        2.69      3.04 o 
  -5   3   5        2.43        5.10      2.99 o 
  -4   3   5       43.24       28.27      3.35 o 
  -3   3   5     1625.89     1806.10     63.76 o 
  -2   3   5       34.85       36.58      3.13 o 
  -1   3   5       11.93       14.78      3.09 o 
   0   3   5      692.44      729.35     28.14 o 
   1   3   5       19.57       12.08      3.08 o 
   2   3   5     1800.91     1856.01     64.35 o 
   3   3   5       39.02       29.30      3.60 o 
   4   3   5      877.44     1012.78     35.48 o 
   5   3   5       35.43       30.50      4.03 o 
   6   3   5     1027.02     1049.31     34.96 o 
   7   3   5      604.90      652.35     28.28 o 
   8   3   5      190.57      181.38     11.14 o 
   9   3   5      209.11      192.94      9.64 o 
  10   3   5        1.89       -4.42      5.48 o 
  11   3   5        7.90       24.62      7.91 o 
  12   3   5      281.38      246.29     13.03 o 
  13   3   5       57.80       37.27      8.14 o 
  14   3   5      179.37      184.10     16.73 o 
  15   3   5       45.76       34.73      8.53 o 
  16   3   5      361.24      326.88     24.59 o 
  17   3   5       11.36       16.73      9.08 o 
  18   3   5       20.38       27.81     11.83 o 
  19   3   5       19.39       23.93      9.87 o 
  20   3   5       63.25       45.38     14.10 o 
  21   3   5        4.01       -7.88     10.84 o 
 -23   4   5       31.52       48.31     13.97 o 
 -22   4   5      235.80      220.25     21.27 o 
 -21   4   5       76.34       98.58      9.73 o 
 -20   4   5      313.98      297.65     33.88 o 
 -19   4   5      214.06      226.19     22.44 o 
 -18   4   5      383.85      336.39     28.07 o 
 -17   4   5      466.54      445.34     42.17 o 
 -16   4   5      337.73      338.69     25.18 o 
 -15   4   5      740.02      696.88     63.10 o 
 -14   4   5      118.73      145.65     18.16 o 
 -13   4   5        6.14       -1.90      5.41 o 
 -12   4   5      533.82      523.59     25.60 o 
 -11   4   5      210.22      209.52     10.93 o 
 -10   4   5      105.71      107.66      7.20 o 
  -9   4   5       10.12       10.96      4.44 o 
  -8   4   5      104.07      118.97      8.39 o 
  -7   4   5      199.99      205.85     10.41 o 
  -6   4   5       64.12       53.43      5.59 o 
  -5   4   5      635.33      610.37     23.21 o 
  -4   4   5      594.72      544.81     21.07 o 
  -3   4   5     3590.80     3589.95    137.67 o 
  -2   4   5      500.24      474.83     21.61 o 
  -1   4   5       70.77       59.08      4.98 o 
   0   4   5     1247.50     1315.36     53.72 o 
   1   4   5      178.23      186.17      8.93 o 
   2   4   5      655.27      649.18     24.81 o 
   3   4   5      466.41      489.04     19.64 o 
   4   4   5       85.89       93.18      6.52 o 
   5   4   5       18.57       20.99      4.35 o 
   6   4   5       72.04       60.17      4.88 o 
   7   4   5        0.44        0.68      4.98 o 
   8   4   5        1.36        1.51      5.57 o 
   9   4   5      222.59      256.95     13.20 o 
  10   4   5      183.98      205.90     11.01 o 
  11   4   5      141.73      152.12     10.17 o 
  12   4   5      190.55      205.77     16.44 o 
  13   4   5       19.00        9.38     12.67 o 
  14   4   5      479.84      466.30     27.61 o 
  15   4   5      325.56      346.19     29.70 o 
  16   4   5       18.21       27.46      9.47 o 
  17   4   5      137.38      117.63     11.97 o 
  18   4   5        5.57        0.35      9.66 o 
  19   4   5        5.14       -9.89      9.89 o 
  20   4   5       18.93       15.94     10.89 o 
 -22   5   5        1.30       12.67     31.86 o 
 -21   5   5       58.79       49.84     33.38 o 
 -20   5   5       10.39        1.01     30.22 o 
 -19   5   5       49.31       36.67     29.71 o 
 -18   5   5      137.25      128.56     34.99 o 
 -17   5   5      638.81      598.14     77.59 o 
 -16   5   5      141.20      123.28     32.89 o 
 -15   5   5      302.69      288.50     32.56 o 
 -14   5   5      188.06      144.13     22.82 o 
 -13   5   5      417.54      390.03     33.25 o 
 -12   5   5      958.73      874.48     65.49 o 
 -11   5   5      776.40      705.04     74.92 o 
 -10   5   5      177.39      187.37     15.08 o 
  -9   5   5       20.07        8.16      8.06 o 
  -8   5   5      861.17      859.60     47.10 o 
  -7   5   5     1932.14     1854.16     97.84 o 
  -6   5   5      287.11      291.02     18.17 o 
  -5   5   5        1.36       -0.77      5.20 o 
  -4   5   5      457.62      432.61     21.24 o 
  -3   5   5       43.22       37.14      5.68 o 
  -2   5   5      298.10      310.85     18.94 o 
  -1   5   5      302.14      323.58     21.76 o 
   0   5   5     1139.30     1128.65     66.41 o 
   1   5   5      337.74      318.19     14.27 o 
   2   5   5     1957.31     1973.58     80.81 o 
   3   5   5      239.90      218.58     10.83 o 
   4   5   5       65.21       61.91     11.48 o 
   5   5   5      454.13      506.67     22.74 o 
   6   5   5     1946.09     1972.20     72.48 o 
   7   5   5      349.07      382.18     16.68 o 
   8   5   5      104.20      118.81      8.15 o 
   9   5   5       73.88       88.93      7.57 o 
  10   5   5      103.45      120.11      9.67 o 
  11   5   5      142.42      144.10     10.85 o 
  12   5   5      512.85      517.67     28.64 o 
  13   5   5        2.39      -10.20     10.20 o 
  14   5   5      124.12      136.43     16.13 o 
  15   5   5        6.08        1.26      9.97 o 
  16   5   5      202.69      208.62     17.28 o 
  17   5   5      108.96       96.19     13.43 o 
  18   5   5       28.03        8.27     14.28 o 
 -20   6   5      165.38      116.14     38.00 o 
 -19   6   5       60.91       88.90     52.12 o 
 -18   6   5       84.30       96.21     35.29 o 
 -17   6   5        0.12       45.86     30.28 o 
 -16   6   5      220.99      226.49     49.06 o 
 -15   6   5        0.28       34.05     28.14 o 
 -14   6   5       67.39       86.07     31.24 o 
 -13   6   5      256.35      295.31     44.88 o 
 -12   6   5      386.36      432.12     54.20 o 
 -11   6   5        2.96        4.42     22.60 o 
 -10   6   5       68.31       32.06     23.79 o 
  -9   6   5      110.30       99.21     25.37 o 
  -8   6   5     1666.15     1682.42    157.96 o 
  -7   6   5      397.84      431.38     49.06 o 
  -6   6   5        3.51        8.74     16.59 o 
  -5   6   5        3.95      -14.47     14.47 o 
  -4   6   5       30.94       59.06     16.18 o 
  -3   6   5       11.10       24.05     10.21 o 
  -2   6   5       91.36      123.56     14.24 o 
  -1   6   5       75.18       92.67     10.15 o 
   0   6   5      214.10      198.76     16.85 o 
   1   6   5      277.80      292.60     19.89 o 
   2   6   5      489.29      537.93     31.40 o 
   3   6   5        1.35       -3.94      6.03 o 
   4   6   5       22.59       13.32      6.84 o 
   5   6   5      519.05      508.27     28.08 o 
   6   6   5       18.87        7.13      7.58 o 
   7   6   5      313.91      311.48     17.97 o 
   8   6   5       74.05       65.00      9.22 o 
   9   6   5       34.94       32.11      9.34 o 
  10   6   5      432.72      453.67     39.11 o 
  11   6   5       52.50       50.42     10.35 o 
  12   6   5       69.12       63.29     16.62 o 
  13   6   5       40.92       70.64     13.36 o 
  14   6   5        1.02        4.43     11.72 o 
  15   6   5      169.96      156.65     17.58 o 
  16   6   5      367.14      392.30     43.61 o 
 -17   7   5        0.52      -26.29     26.29 o 
 -16   7   5       15.09       -8.18     29.09 o 
 -15   7   5       11.86       12.73     30.55 o 
 -14   7   5        1.71       19.42     30.33 o 
 -13   7   5       72.90      106.63     53.88 o 
 -12   7   5        5.29       25.84     27.23 o 
 -11   7   5       30.50      -17.62     23.84 o 
 -10   7   5      193.63      179.76     57.82 o 
  -9   7   5      113.20       68.90     26.32 o 
  -8   7   5      122.49      118.80     28.94 o 
  -7   7   5        1.21       -9.17     21.03 o 
  -6   7   5        1.00      -18.46     18.46 o 
  -5   7   5      349.07      364.77     73.59 o 
  -4   7   5       26.53       30.55     18.52 o 
  -3   7   5        7.35       24.12     17.46 o 
  -2   7   5        8.85       -4.38     16.82 o 
  -1   7   5        1.09       11.05     15.96 o 
   0   7   5       31.07       24.93     23.65 o 
   1   7   5      356.22      403.99     35.26 o 
   2   7   5       28.48       -0.94     12.20 o 
   3   7   5      265.58      199.95     26.94 o 
   4   7   5        1.80        5.80     14.90 o 
   5   7   5       19.65        8.28     15.72 o 
   6   7   5       20.69       28.37     17.18 o 
   7   7   5       92.02       93.37     11.63 o 
   8   7   5       10.84       27.40     13.35 o 
   9   7   5       40.88       31.81     12.76 o 
  10   7   5        0.06       -1.16     16.31 o 
  11   7   5       40.34       48.50     11.79 o 
  12   7   5       49.49       20.90     16.34 o 
  13   7   5       12.90        8.88     13.02 o 
 -12   8   5        3.30      -27.07     27.07 o 
 -11   8   5        1.08      -19.42     26.28 o 
 -10   8   5      146.49      152.08     35.92 o 
  -9   8   5        1.03       33.16     25.82 o 
  -8   8   5      268.31      243.52     63.07 o 
  -7   8   5       87.43       72.37     27.60 o 
  -6   8   5        3.07       -7.88     30.66 o 
  -5   8   5       91.24       47.01     21.89 o 
  -4   8   5       12.92      -18.20     18.28 o 
  -3   8   5       18.78       -4.63     28.03 o 
  -2   8   5       25.13       29.50     25.41 o 
  -1   8   5      144.60       98.65     26.72 o 
   0   8   5       47.29       10.51     30.66 o 
   1   8   5        7.40        4.38     29.79 o 
   2   8   5      107.77      133.16     40.30 o 
   3   8   5        9.10      -27.16     28.03 o 
   4   8   5       29.45       13.14     28.91 o 
   5   8   5       56.58       28.03     33.29 o 
   6   8   5       16.91      -15.77     30.66 o 
   7   8   5        0.95        8.38     19.27 o 
   8   8   5        0.24      -19.71     19.71 o 
   9   8   5        6.74      -14.50     21.89 o 
 -26   0   6      177.70      245.29     51.69 o 
 -25   0   6      167.73      134.97     34.39 o 
 -24   0   6      160.44      173.26     30.09 o 
 -23   0   6      360.42      428.60     37.73 o 
 -22   0   6       10.28        3.15     11.43 o 
 -21   0   6      438.47      445.87     43.24 o 
 -20   0   6      864.44      901.21     47.12 o 
 -19   0   6      500.48      534.00     29.48 o 
 -18   0   6      996.82     1030.86     52.97 o 
 -17   0   6      345.67      365.39     19.88 o 
 -16   0   6       25.76       25.10      5.81 o 
 -15   0   6     1690.49     1667.72     78.31 o 
 -14   0   6    10076.59     9490.87    472.71 o 
 -13   0   6     5109.41     5063.92    235.48 o 
 -12   0   6      270.91      267.92     14.65 o 
 -11   0   6      668.72      645.43     31.61 o 
 -10   0   6      351.57      321.47     16.03 o 
  -9   0   6        4.00        6.35      3.84 o 
  -8   0   6       63.19       53.84      4.51 o 
  -7   0   6        7.05        3.70      3.03 o 
  -6   0   6    12210.45    12333.24    531.31 o 
  -5   0   6      743.22      675.36     33.17 o 
  -4   0   6     1640.65     1558.07     67.23 o 
  -3   0   6     6769.35     7154.79    319.20 o 
  -2   0   6      598.02      448.25     19.17 o 
  -1   0   6    10759.10    10193.49    415.88 o 
   0   0   6     9964.74     9754.91    420.22 o 
   1   0   6      813.84      666.91     32.77 o 
   2   0   6     3257.55     3306.83    147.32 o 
   3   0   6     3357.48     3461.04    164.33 o 
   4   0   6     6040.49     5852.65    252.93 o 
   5   0   6     1114.60     1107.43     48.11 o 
   6   0   6     1112.16     1056.84     46.67 o 
   7   0   6      474.10      476.56     24.72 o 
   8   0   6      216.55      228.30     15.55 o 
   9   0   6      266.35      386.48     42.50 o 
  10   0   6     1400.09     1385.99     76.00 o 
  11   0   6     5474.22     5591.15    297.62 o 
  12   0   6     4376.18     4491.49    240.09 o 
  13   0   6      468.68      551.24     33.82 o 
  14   0   6      981.48      926.33     69.07 o 
  15   0   6       11.80       52.20     12.88 o 
  16   0   6       51.91       50.45     13.40 o 
  17   0   6     1407.87     1267.63     88.26 o 
  18   0   6      872.24      874.61     64.25 o 
  19   0   6      285.82      255.68     23.55 o 
  20   0   6       10.75        6.22     20.74 o 
  21   0   6       97.61      127.97     38.39 o 
 -25   1   6        8.93       15.87      8.01 o 
 -24   1   6       14.33        6.77      6.46 o 
 -23   1   6      234.25      245.89     14.57 o 
 -22   1   6       81.05       95.25     10.16 o 
 -21   1   6       26.23       17.52      6.33 o 
 -20   1   6       92.22       85.73      7.56 o 
 -19   1   6       92.73       96.07      7.37 o 
 -18   1   6        2.30        4.80      5.02 o 
 -17   1   6        0.90       -1.82      4.52 o 
 -16   1   6        6.57        0.63      4.37 o 
 -15   1   6      199.27      210.99      8.99 o 
 -14   1   6      190.47      178.86      7.73 o 
 -13   1   6      138.17      138.38      6.89 o 
 -12   1   6      485.87      464.20     16.32 o 
 -11   1   6     3119.03     3030.04    100.23 o 
 -10   1   6     2594.87     2429.10     75.86 o 
  -9   1   6     2745.53     2682.64     93.42 o 
  -8   1   6      790.64      823.12     26.56 o 
  -7   1   6      292.28      283.51      9.91 o 
  -6   1   6     2025.59     2001.92     63.79 o 
  -5   1   6     1006.56      966.44     30.30 o 
  -4   1   6      968.30      954.80     31.80 o 
  -3   1   6      184.20      224.88      8.80 o 
  -2   1   6      455.30      478.08     16.95 o 
  -1   1   6       33.74       38.98      3.02 o 
   0   1   6      511.23      560.09     20.15 o 
   1   1   6      247.69      270.54     10.05 o 
   2   1   6      308.11      284.16     10.52 o 
   3   1   6     1560.53     1533.05     52.99 o 
   4   1   6      892.64      841.13     29.87 o 
   5   1   6      167.88      149.44      6.69 o 
   6   1   6       83.84       77.46      5.20 o 
   7   1   6      567.54      603.80     24.14 o 
   8   1   6     2236.10     2313.21     87.07 o 
   9   1   6     2153.62     2104.76     79.21 o 
  10   1   6      656.22      640.01     26.15 o 
  11   1   6      566.85      499.97     31.55 o 
  12   1   6      184.59      171.59      9.52 o 
  13   1   6      491.52      421.43     18.02 o 
  14   1   6       35.59       25.53      7.65 o 
  15   1   6        2.79       -1.16      7.45 o 
  16   1   6       22.69       14.11      9.09 o 
  17   1   6        1.96        4.01      8.62 o 
  18   1   6       83.12       48.88     11.35 o 
  19   1   6       40.04       23.02     11.64 o 
  20   1   6       36.91       34.49     14.68 o 
  21   1   6       52.56       73.99     14.65 o 
 -25   2   6       22.19       29.25      7.60 o 
 -24   2   6       14.37       23.10      7.04 o 
 -23   2   6        0.65        2.03      7.62 o 
 -22   2   6       25.42       20.45      8.71 o 
 -21   2   6        9.44        1.26      5.92 o 
 -20   2   6        0.21       -5.49      5.49 o 
 -19   2   6       53.77       48.37      5.69 o 
 -18   2   6      263.04      273.22     11.65 o 
 -17   2   6      667.20      610.62     23.50 o 
 -16   2   6       84.21       87.33      5.88 o 
 -15   2   6      173.45      170.17      8.14 o 
 -14   2   6     1654.36     1608.91     60.21 o 
 -13   2   6      324.49      310.83     13.63 o 
 -12   2   6        9.44       12.46      3.48 o 
 -11   2   6     1146.51     1126.76     37.45 o 
 -10   2   6       25.12       19.09      3.59 o 
  -9   2   6       16.07       10.41      3.55 o 
  -8   2   6      746.19      697.10     27.17 o 
  -7   2   6     1151.70     1178.96     42.93 o 
  -6   2   6     1040.02     1105.20     38.45 o 
  -5   2   6      240.83      251.41      9.35 o 
  -4   2   6       68.33       75.13      4.61 o 
  -3   2   6     1227.30     1419.27     48.58 o 
  -2   2   6      617.58      680.34     24.01 o 
  -1   2   6     1211.32     1342.22     46.64 o 
   0   2   6     2822.80     2964.51    102.53 o 
   1   2   6      151.01      131.59      6.15 o 
   2   2   6      723.83      763.51     26.38 o 
   3   2   6      130.61      147.96      6.82 o 
   4   2   6      256.25      264.29     11.02 o 
   5   2   6       37.21       41.61      4.65 o 
   6   2   6      478.08      496.45     19.03 o 
   7   2   6      164.27      180.48     12.14 o 
   8   2   6      376.61      380.39     16.06 o 
   9   2   6      173.76      157.90      9.14 o 
  10   2   6      550.13      472.07     20.63 o 
  11   2   6      727.74      708.53     32.90 o 
  12   2   6      129.54      147.44      9.51 o 
  13   2   6      146.82      115.29      8.71 o 
  14   2   6      615.24      592.08     42.45 o 
  15   2   6       31.03       51.90      8.47 o 
  16   2   6        5.20       -5.69      7.62 o 
  17   2   6      202.60      198.88     12.95 o 
  18   2   6      115.26      110.45     13.22 o 
  19   2   6       95.97      101.33     10.84 o 
  20   2   6        4.65       10.80      9.10 o 
  21   2   6        2.65      110.38     46.43 o 
 -24   3   6       63.06       54.64     11.16 o 
 -23   3   6      766.69      858.09     60.72 o 
 -22   3   6      254.04      272.64     18.37 o 
 -21   3   6      499.28      504.39     23.24 o 
 -20   3   6       24.14       23.04      6.01 o 
 -19   3   6       19.49       14.11      5.14 o 
 -18   3   6      226.04      234.45     11.31 o 
 -17   3   6      183.96      178.99      9.19 o 
 -16   3   6       11.93       11.32      4.04 o 
 -15   3   6      992.02      980.94     40.09 o 
 -14   3   6     1230.18     1159.21     46.77 o 
 -13   3   6      195.64      237.28     13.41 o 
 -12   3   6       22.54       38.14      5.31 o 
 -11   3   6     1714.85     1699.66     70.32 o 
 -10   3   6     1177.37     1113.23     46.78 o 
  -9   3   6     5390.75     5267.64    213.62 o 
  -8   3   6     2807.07     2835.12    115.39 o 
  -7   3   6      226.03      215.34      9.81 o 
  -6   3   6     2160.84     2207.67     78.81 o 
  -5   3   6      667.01      634.35     23.87 o 
  -4   3   6     4438.76     4507.36    153.32 o 
  -3   3   6      422.07      433.06     16.03 o 
  -2   3   6        4.09        1.70      3.48 o 
  -1   3   6      108.84      127.85      6.09 o 
   0   3   6      249.16      333.80     11.83 o 
   1   3   6      327.93      334.31     12.65 o 
   2   3   6      119.01      137.70      7.31 o 
   3   3   6     1825.54     1953.99     65.49 o 
   4   3   6     1787.30     1864.54     64.25 o 
   5   3   6     1093.05     1144.55     40.20 o 
   6   3   6      397.96      447.79     17.50 o 
   7   3   6      657.77      709.21     26.41 o 
   8   3   6     2382.90     2442.01     91.10 o 
   9   3   6     2216.82     2180.19     85.47 o 
  10   3   6      133.92      155.68     11.74 o 
  11   3   6      290.17      278.81     16.76 o 
  12   3   6       31.69       39.93      7.67 o 
  13   3   6     1222.48     1206.20     70.62 o 
  14   3   6      346.40      313.63     21.96 o 
  15   3   6      121.99      102.78     11.63 o 
  16   3   6       11.50       25.31     10.42 o 
  17   3   6       81.58       51.82     11.76 o 
  18   3   6        7.02       -9.27      9.27 o 
  19   3   6       28.46        4.62     12.40 o 
  20   3   6       76.95       91.00     11.75 o 
 -23   4   6      537.08      681.65     57.05 o 
 -22   4   6      102.22      115.54     19.83 o 
 -21   4   6        5.99       14.47     11.34 o 
 -20   4   6      119.31      123.10     14.68 o 
 -19   4   6     1189.57     1215.23    151.78 o 
 -18   4   6     1042.00      992.66    117.75 o 
 -17   4   6      181.47      159.16     21.42 o 
 -16   4   6       90.52       83.86      8.41 o 
 -15   4   6      108.42      102.48      9.45 o 
 -14   4   6        3.36       -3.37      5.85 o 
 -13   4   6      559.40      568.90     25.62 o 
 -12   4   6      148.28      146.23     10.72 o 
 -11   4   6      881.40      912.64     38.82 o 
 -10   4   6       76.58      119.13     10.14 o 
  -9   4   6      218.55      197.75     10.49 o 
  -8   4   6      353.54      362.15     16.78 o 
  -7   4   6      306.69      325.37     15.10 o 
  -6   4   6      755.26      722.35     29.12 o 
  -5   4   6     1537.11     1581.34     61.39 o 
  -4   4   6       48.89       43.74      7.73 o 
  -3   4   6      233.20      235.16     12.44 o 
  -2   4   6     1987.97     2019.59     82.10 o 
  -1   4   6     2777.36     2940.04    118.42 o 
   0   4   6     2036.66     2039.76     78.78 o 
   1   4   6     1004.35     1093.78     43.46 o 
   2   4   6        7.56        4.36      5.52 o 
   3   4   6        6.38        7.68      5.29 o 
   4   4   6      924.26      950.62     35.38 o 
   5   4   6     1375.38     1391.20     54.87 o 
   6   4   6       18.11       15.69      6.16 o 
   7   4   6      628.76      620.09     33.07 o 
   8   4   6       17.99       20.51      6.76 o 
   9   4   6        5.06        4.15      7.05 o 
  10   4   6        6.01       21.94      7.98 o 
  11   4   6      151.45      145.46     15.90 o 
  12   4   6       65.45       62.40      9.90 o 
  13   4   6      766.08      690.83     37.29 o 
  14   4   6       53.29       47.66     12.51 o 
  15   4   6        2.07       -2.78      9.77 o 
  16   4   6      258.17      212.35     16.15 o 
  17   4   6      179.20      176.26     18.87 o 
  18   4   6      161.41      179.83     15.25 o 
 -21   5   6      270.18      183.41     43.67 o 
 -20   5   6      298.94      331.97     35.40 o 
 -19   5   6      110.75      127.94     14.67 o 
 -18   5   6       62.50       80.44     12.25 o 
 -17   5   6       87.46       85.11     20.23 o 
 -16   5   6      600.77      606.06     62.29 o 
 -15   5   6      340.94      321.13     24.15 o 
 -14   5   6      144.35      175.04     18.66 o 
 -13   5   6       94.50       95.92     10.98 o 
 -12   5   6        0.53        8.92      7.80 o 
 -11   5   6      168.92      128.93     20.78 o 
 -10   5   6      733.35      781.16     43.95 o 
  -9   5   6       24.79       23.84      7.73 o 
  -8   5   6      487.76      432.49     25.80 o 
  -7   5   6      125.29      110.85     10.00 o 
  -6   5   6      977.72      909.11     44.63 o 
  -5   5   6      148.12      144.71      8.31 o 
  -4   5   6       10.26        9.52      4.28 o 
  -3   5   6       39.58       53.26      5.20 o 
  -2   5   6       31.57       26.80      4.90 o 
  -1   5   6      234.99      240.22     11.85 o 
   0   5   6       37.89       43.21      5.50 o 
   1   5   6      182.95      198.39     10.31 o 
   2   5   6      255.21      270.17     12.76 o 
   3   5   6      176.54      192.49     13.09 o 
   4   5   6        0.13        0.92      5.31 o 
   5   5   6      224.63      230.11     11.87 o 
   6   5   6      103.06      116.11      9.84 o 
   7   5   6       26.11       22.71      6.28 o 
   8   5   6        5.71        3.21      6.23 o 
   9   5   6       45.97       51.13      8.49 o 
  10   5   6        0.84       11.60      8.31 o 
  11   5   6      233.04      261.63     16.76 o 
  12   5   6       31.20       37.69      9.91 o 
  13   5   6       23.32       14.15      9.90 o 
  14   5   6      124.15      130.01     15.86 o 
  15   5   6        0.19        3.08     10.75 o 
  16   5   6       47.89       40.66     12.04 o 
  17   5   6       68.33       81.66     13.41 o 
 -19   6   6       71.11       70.90     35.86 o 
 -18   6   6      220.09      179.10     41.73 o 
 -17   6   6       50.89       78.89     32.05 o 
 -16   6   6      122.66      104.36     33.92 o 
 -15   6   6      236.69      218.33     41.73 o 
 -14   6   6       56.70       57.03     33.73 o 
 -13   6   6      676.86      604.33     70.29 o 
 -12   6   6      503.79      469.75     58.69 o 
 -11   6   6        9.73       -2.86     22.60 o 
 -10   6   6        2.74       18.57     22.82 o 
  -9   6   6      464.06      472.04     92.54 o 
  -8   6   6      139.23      101.82     13.06 o 
  -7   6   6      284.85      347.39     30.86 o 
  -6   6   6      138.24      105.22     12.42 o 
  -5   6   6      493.04      438.89     33.92 o 
  -4   6   6      122.31      105.77     10.00 o 
  -3   6   6        1.55       -3.08      7.93 o 
  -2   6   6       73.28       57.37      8.00 o 
  -1   6   6       85.14       87.81     10.97 o 
   0   6   6       92.58      108.24      9.41 o 
   1   6   6      111.85      124.22     10.48 o 
   2   6   6       86.13       74.52      9.00 o 
   3   6   6        2.83        8.93      7.11 o 
   4   6   6      282.19      280.14     17.80 o 
   5   6   6      500.84      554.19     30.33 o 
   6   6   6       74.34       97.74      9.66 o 
   7   6   6      103.87       99.74     11.16 o 
   8   6   6       76.53       76.21      9.49 o 
   9   6   6       95.59       74.44      9.87 o 
  10   6   6        1.11        5.57      9.58 o 
  11   6   6        1.52       -0.07      9.78 o 
  12   6   6       51.92       28.73     12.00 o 
  13   6   6      279.80      292.00     20.59 o 
  14   6   6        6.71       18.11     11.05 o 
  15   6   6        1.03       -8.06     14.31 o 
 -16   7   6       32.68       14.67     31.54 o 
 -15   7   6      148.32      118.57     36.85 o 
 -14   7   6      137.46       63.17     32.76 o 
 -13   7   6      170.71      144.83     46.43 o 
 -12   7   6       11.47      -23.24     25.93 o 
 -11   7   6       41.71       34.57     28.31 o 
 -10   7   6      857.24      865.77    106.00 o 
  -9   7   6      329.04      335.30     46.62 o 
  -8   7   6        1.45      -21.31     21.31 o 
  -7   7   6       16.63       -2.64     29.35 o 
  -6   7   6       82.56       81.17     24.00 o 
  -5   7   6      339.98      251.29     35.29 o 
  -4   7   6      266.69      269.40     37.23 o 
  -3   7   6        0.77      -11.66     12.66 o 
  -2   7   6        3.84      -17.21     17.21 o 
  -1   7   6      447.96      439.56     46.88 o 
   0   7   6        1.58       13.99     13.32 o 
   1   7   6      155.88      199.98     22.35 o 
   2   7   6       13.72       23.81      9.36 o 
   3   7   6      167.61      174.99     15.02 o 
   4   7   6      107.37      117.11     12.27 o 
   5   7   6        3.05      -10.41     10.41 o 
   6   7   6       15.88        7.33     11.63 o 
   7   7   6       50.29       14.10     11.22 o 
   8   7   6      159.77      151.49     25.92 o 
   9   7   6      106.92       96.68     14.25 o 
  10   7   6       42.95       29.85     16.02 o 
  11   7   6       60.52       61.21     21.56 o 
 -11   8   6       22.93        7.92     28.94 o 
 -10   8   6       57.83       10.74     28.31 o 
  -9   8   6       48.66       36.53     66.14 o 
  -8   8   6      473.59      372.98     50.14 o 
  -7   8   6      187.29      226.92     54.75 o 
  -6   8   6      126.13      161.05     51.25 o 
  -5   8   6       60.72       50.36     24.00 o 
  -4   8   6       67.54      104.29     31.10 o 
  -3   8   6      110.30       97.54     24.20 o 
  -2   8   6        7.53       -8.63     24.97 o 
  -1   8   6       16.58      -21.02     30.66 o 
   0   8   6       62.85       42.05     35.04 o 
   1   8   6        0.07       18.40     32.41 o 
   2   8   6      160.62      164.69     44.68 o 
   3   8   6        2.12       52.56     35.92 o 
   4   8   6       59.73       70.08     37.67 o 
   5   8   6       22.51       42.93     35.04 o 
   6   8   6        0.03       -5.26     33.29 o 
   7   8   6       18.21        4.38     35.92 o 
 -25   1   7       72.58       69.85      8.21 o 
 -24   1   7      175.50      194.47     14.57 o 
 -23   1   7       30.36       35.42      7.52 o 
 -22   1   7      307.42      315.73     15.46 o 
 -21   1   7      758.83      819.37     32.94 o 
 -20   1   7      379.14      412.90     18.16 o 
 -19   1   7     1266.19     1265.32     47.37 o 
 -18   1   7      305.38      307.73     13.70 o 
 -17   1   7      174.57      168.85      8.79 o 
 -16   1   7      805.88      777.40     31.26 o 
 -15   1   7      739.26      701.48     26.10 o 
 -14   1   7     2057.98     2039.93     68.62 o 
 -13   1   7       61.54       60.99      4.44 o 
 -12   1   7     1488.54     1481.59     50.15 o 
 -11   1   7       20.07       36.50      3.86 o 
 -10   1   7      145.15      131.22      6.25 o 
  -9   1   7     1386.83     1331.76     45.04 o 
  -8   1   7     1347.70     1229.73     39.50 o 
  -7   1   7     8837.42     8810.61    271.20 o 
  -6   1   7     2808.72     2685.23     86.99 o 
  -5   1   7      165.22      177.06      7.35 o 
  -4   1   7     2205.79     2180.66     75.52 o 
  -3   1   7     2785.29     2756.42     91.83 o 
  -2   1   7     3821.42     3822.87    122.85 o 
  -1   1   7     2989.73     3054.14    101.26 o 
   0   1   7      227.61      236.10      9.21 o 
   1   1   7        3.95        4.86      3.61 o 
   2   1   7     1098.46     1108.80     40.55 o 
   3   1   7       97.32      109.38      6.14 o 
   4   1   7        7.42        5.69      3.81 o 
   5   1   7      860.03      861.23     31.69 o 
   6   1   7     1582.33     1562.70     59.30 o 
   7   1   7      405.97      411.07     16.35 o 
   8   1   7      342.90      388.76     17.46 o 
   9   1   7      181.18      209.76     10.88 o 
  10   1   7     3247.36     3418.47    136.63 o 
  11   1   7      540.96      640.40     29.23 o 
  12   1   7      286.16      273.41     15.83 o 
  13   1   7      216.18      234.34     15.06 o 
  14   1   7      245.70      273.36     19.17 o 
  15   1   7     1002.82      832.85     49.23 o 
  16   1   7      402.22      338.90     25.36 o 
  17   1   7      105.55       74.83     12.36 o 
  18   1   7       13.11        8.56     11.59 o 
  19   1   7      134.40      125.69     14.55 o 
  20   1   7       58.20       38.39     12.61 o 
 -24   2   7      184.17      203.92     12.97 o 
 -23   2   7        0.42       -5.48      6.98 o 
 -22   2   7      145.36      154.83     16.51 o 
 -21   2   7      592.72      641.66     40.31 o 
 -20   2   7      337.74      363.51     17.65 o 
 -19   2   7       40.76       44.97      6.13 o 
 -18   2   7      239.18      222.98     10.75 o 
 -17   2   7     2044.81     1941.79     69.37 o 
 -16   2   7     1992.27     1903.89     67.99 o 
 -15   2   7      968.53      953.26     35.19 o 
 -14   2   7      173.93      193.19      8.77 o 
 -13   2   7      442.27      414.76     18.54 o 
 -12   2   7     2427.57     2222.73     81.33 o 
 -11   2   7     1647.41     1533.81     60.46 o 
 -10   2   7     2640.71     2476.12    103.66 o 
  -9   2   7      377.25      389.96     16.37 o 
  -8   2   7      101.72      100.16      5.98 o 
  -7   2   7      178.69      160.11      7.36 o 
  -6   2   7       62.83       59.71      4.98 o 
  -5   2   7      110.85      124.41      6.11 o 
  -4   2   7     1709.62     1630.07     55.80 o 
  -3   2   7     1913.23     1812.00     61.79 o 
  -2   2   7       68.61       54.33      4.54 o 
  -1   2   7      322.47      307.39     12.13 o 
   0   2   7     2090.17     2103.04     76.02 o 
   1   2   7     7354.38     7594.73    259.81 o 
   2   2   7     5852.19     5971.69    204.64 o 
   3   2   7     2050.31     1980.58     71.49 o 
   4   2   7      195.24      206.64      9.79 o 
   5   2   7      639.25      684.49     26.15 o 
   6   2   7      472.48      481.15     19.42 o 
   7   2   7     5321.29     5308.74    188.21 o 
   8   2   7       58.84       53.43      7.38 o 
   9   2   7        3.85        1.87      5.64 o 
  10   2   7       36.47       26.84      7.12 o 
  11   2   7       90.23       87.45      9.21 o 
  12   2   7      298.07      266.10     17.50 o 
  13   2   7        8.83        8.62      7.04 o 
  14   2   7      541.15      562.56     44.77 o 
  15   2   7      365.60      343.25     24.19 o 
  16   2   7      134.06      136.68     10.94 o 
  17   2   7        7.87       -6.39      7.98 o 
  18   2   7       98.47       78.62     10.98 o 
  19   2   7      312.55      326.26     21.70 o 
 -23   3   7        1.39       -4.55      6.82 o 
 -22   3   7        6.44        6.33      7.67 o 
 -21   3   7       41.50       27.08      6.28 o 
 -20   3   7      266.77      255.45     12.93 o 
 -19   3   7      208.00      191.95     13.71 o 
 -18   3   7      786.19      814.17     40.66 o 
 -17   3   7       19.97       20.31      6.19 o 
 -16   3   7      498.87      523.26     23.51 o 
 -15   3   7       55.75       48.93      7.06 o 
 -14   3   7      312.30      280.34     13.49 o 
 -13   3   7     1634.77     1593.53     66.35 o 
 -12   3   7      584.23      574.68     25.47 o 
 -11   3   7      134.61      121.36      7.81 o 
 -10   3   7      255.79      230.38     11.66 o 
  -9   3   7       45.69       36.47      5.00 o 
  -8   3   7     1533.69     1423.33     63.86 o 
  -7   3   7      402.96      414.20     17.63 o 
  -6   3   7       41.75       42.56      4.55 o 
  -5   3   7        3.80       -2.17      3.72 o 
  -4   3   7      226.89      232.10     10.08 o 
  -3   3   7      118.25      125.38      6.51 o 
  -2   3   7      627.40      647.12     24.28 o 
  -1   3   7       14.18       16.31      3.89 o 
   0   3   7      106.86       95.74      6.02 o 
   1   3   7       33.74       38.80      4.68 o 
   2   3   7       91.04      101.97      6.50 o 
   3   3   7      303.61      338.78     13.68 o 
   4   3   7       63.17       56.33      5.73 o 
   5   3   7      768.19      759.85     28.77 o 
   6   3   7       58.10       51.22      7.37 o 
   7   3   7       24.78       39.86      6.15 o 
   8   3   7       97.94      150.98      9.71 o 
   9   3   7        5.96        6.48      6.50 o 
  10   3   7       61.59       44.96      7.66 o 
  11   3   7      612.97      508.10     36.09 o 
  12   3   7      130.20      106.72     10.60 o 
  13   3   7       14.53       23.78      8.29 o 
  14   3   7        2.85       -3.70      7.98 o 
  15   3   7       18.58       24.73      8.72 o 
  16   3   7      129.35      130.63     13.25 o 
  17   3   7        5.05       14.43      9.64 o 
  18   3   7        6.75       10.03      9.79 o 
 -22   4   7       98.52       99.60     17.32 o 
 -21   4   7       13.62       14.92     12.27 o 
 -20   4   7        3.12       -6.05     11.19 o 
 -19   4   7       12.25        4.97      8.64 o 
 -18   4   7        1.97       28.32      8.02 o 
 -17   4   7      330.65      333.91     18.00 o 
 -16   4   7      112.73      122.88     12.85 o 
 -15   4   7      279.39      259.31     14.40 o 
 -14   4   7      339.71      321.12     15.91 o 
 -13   4   7      498.56      503.61     22.97 o 
 -12   4   7      735.04      687.53     30.34 o 
 -11   4   7       42.25       31.76      5.68 o 
 -10   4   7     1650.04     1672.49     69.29 o 
  -9   4   7       74.76       56.80      6.11 o 
  -8   4   7     1063.85     1030.01     43.35 o 
  -7   4   7      322.09      309.49     14.84 o 
  -6   4   7        3.24        1.82      4.43 o 
  -5   4   7     1001.89     1010.07     40.02 o 
  -4   4   7        0.13       -4.34      4.34 o 
  -3   4   7       63.61       60.43      5.52 o 
  -2   4   7       34.90       34.04      5.00 o 
  -1   4   7      383.19      376.34     15.44 o 
   0   4   7      629.97      665.01     25.27 o 
   1   4   7      644.05      640.57     24.47 o 
   2   4   7      203.33      208.74     10.11 o 
   3   4   7      229.10      229.01     11.00 o 
   4   4   7      344.94      387.58     20.50 o 
   5   4   7      420.55      474.15     21.01 o 
   6   4   7       37.84       27.55      6.92 o 
   7   4   7     1998.55     2012.39     87.98 o 
   8   4   7      138.76      136.22     10.63 o 
   9   4   7        1.66        8.39      7.71 o 
  10   4   7      145.98      145.40     11.39 o 
  11   4   7       81.47       77.61     10.41 o 
  12   4   7       12.25       -4.72      9.04 o 
  13   4   7        4.52        0.00      9.56 o 
  14   4   7       37.18       32.10     10.38 o 
  15   4   7       13.46       26.57     10.40 o 
  16   4   7      104.98      124.13     16.36 o 
  17   4   7        8.53        3.84     10.77 o 
 -20   5   7      592.63      605.59     40.07 o 
 -19   5   7       73.98       70.40     16.66 o 
 -18   5   7       14.46       12.25     10.33 o 
 -17   5   7      198.49      165.48     18.65 o 
 -16   5   7        8.07       19.34     10.51 o 
 -15   5   7       47.71       65.30     10.39 o 
 -14   5   7       29.70       33.72     13.18 o 
 -13   5   7      284.01      296.64     26.60 o 
 -12   5   7      583.53      558.13     41.36 o 
 -11   5   7        7.33        3.16      6.43 o 
 -10   5   7      221.12      219.06     12.54 o 
  -9   5   7      257.92      262.86     14.56 o 
  -8   5   7      668.92      645.90     30.65 o 
  -7   5   7      750.92      790.28     33.79 o 
  -6   5   7       82.37       90.90     10.11 o 
  -5   5   7      506.14      491.18     21.04 o 
  -4   5   7      446.06      427.27     18.51 o 
  -3   5   7      908.87      911.21     36.63 o 
  -2   5   7     1238.17     1252.29     53.33 o 
  -1   5   7        9.75        5.08      4.47 o 
   0   5   7       59.73       50.37      6.25 o 
   1   5   7       25.81       37.04      6.04 o 
   2   5   7      104.02      116.16      8.37 o 
   3   5   7      252.74      291.59     14.93 o 
   4   5   7        8.11       17.49      5.87 o 
   5   5   7      922.46      906.48     36.77 o 
   6   5   7      221.02      214.74     16.82 o 
   7   5   7        8.91        4.27      6.74 o 
   8   5   7       40.13       43.42      9.69 o 
   9   5   7        5.63       -2.84      8.36 o 
  10   5   7      490.51      519.69     38.41 o 
  11   5   7      273.75      232.62     17.92 o 
  12   5   7      133.68      135.37     12.87 o 
  13   5   7        3.53       -8.34      9.94 o 
  14   5   7       20.05       14.28     10.74 o 
  15   5   7      129.83      137.82     14.38 o 
 -18   6   7      312.68      286.33     50.25 o 
 -17   6   7       98.27      115.83     37.87 o 
 -16   6   7      267.22      317.39     50.51 o 
 -15   6   7        2.72      -21.00     25.26 o 
 -14   6   7       32.92       57.55     20.59 o 
 -13   6   7        0.79       -8.60      9.02 o 
 -12   6   7      218.02      229.03     18.89 o 
 -11   6   7      296.64      270.18     21.01 o 
 -10   6   7      283.30      270.35     21.25 o 
  -9   6   7        2.74        5.21     11.24 o 
  -8   6   7      407.41      455.18     30.09 o 
  -7   6   7        0.72       -7.26      7.26 o 
  -6   6   7      446.98      434.20     26.46 o 
  -5   6   7      677.10      684.93     35.38 o 
  -4   6   7      334.49      400.06     21.79 o 
  -3   6   7      206.91      213.34     14.15 o 
  -2   6   7      214.35      227.15     16.35 o 
  -1   6   7       15.29       14.29      7.51 o 
   0   6   7       41.82       35.23      9.27 o 
   1   6   7       80.92       85.70      9.56 o 
   2   6   7      188.45      204.09     13.15 o 
   3   6   7       20.07       16.36      7.72 o 
   4   6   7       81.81       78.18      7.76 o 
   5   6   7      129.55      130.95      9.66 o 
   6   6   7      666.60      718.07     32.15 o 
   7   6   7      222.80      201.82     14.92 o 
   8   6   7       36.91       36.38      7.58 o 
   9   6   7        0.80       -7.34      7.34 o 
  10   6   7      178.44      189.04     14.07 o 
  11   6   7      499.36      525.67     35.93 o 
  12   6   7       46.97       55.73      9.75 o 
  13   6   7       15.76        8.56      9.34 o 
 -15   7   7       31.88      -12.70     29.73 o 
 -14   7   7       14.33       31.18     40.30 o 
 -13   7   7       82.23      118.36     34.90 o 
 -12   7   7       41.09       31.92     29.19 o 
 -11   7   7       71.17      121.51     33.30 o 
 -10   7   7        2.17       37.61     30.66 o 
  -9   7   7       15.11       26.10     25.47 o 
  -8   7   7      122.85      186.26     34.73 o 
  -7   7   7       96.03       67.06     25.26 o 
  -6   7   7        9.21       -3.54     19.45 o 
  -5   7   7      280.67      323.95     40.83 o 
  -4   7   7       13.92        8.82     18.44 o 
  -3   7   7       22.89       20.60      9.10 o 
  -2   7   7      148.75      113.66     11.07 o 
  -1   7   7       10.47       10.54      7.36 o 
   0   7   7       60.78       64.47     11.86 o 
   1   7   7       34.92       42.31     14.04 o 
   2   7   7       30.03       21.77     16.28 o 
   3   7   7       40.45       40.97      9.92 o 
   4   7   7      158.11      168.79     13.91 o 
   5   7   7        5.26       11.42      9.73 o 
   6   7   7        5.89        4.91     10.63 o 
   7   7   7        8.36       24.94     10.40 o 
   8   7   7      186.49      169.76     32.57 o 
   9   7   7       38.31       20.16     13.67 o 
  -9   8   7       31.09       34.94     35.04 o 
  -8   8   7        5.38       14.86     25.89 o 
  -7   8   7        4.56        8.27     24.40 o 
  -6   8   7      354.63      393.10     63.51 o 
  -5   8   7       89.93       25.02     22.93 o 
  -4   8   7       18.99        2.17     21.21 o 
  -3   8   7        8.31      -16.91     21.90 o 
  -2   8   7      101.28       76.70     25.04 o 
  -1   8   7        1.04       11.88     21.47 o 
   0   8   7       59.15       84.10     41.17 o 
   1   8   7       12.44       17.52     34.17 o 
   2   8   7      112.27       94.61     44.68 o 
   3   8   7       34.95      -14.02     33.29 o 
   4   8   7      103.45       99.87     42.05 o 
 -24   0   8       39.21       70.13     14.30 o 
 -23   0   8       16.42        6.62     12.12 o 
 -22   0   8       68.37       69.78     12.78 o 
 -21   0   8       19.42       22.02     12.10 o 
 -20   0   8      157.83      167.92     12.68 o 
 -19   0   8      109.22      112.60     10.14 o 
 -18   0   8      269.87      253.74     16.04 o 
 -17   0   8        5.14       12.41      5.98 o 
 -16   0   8      935.29      940.75     45.68 o 
 -15   0   8      702.38      714.83     35.39 o 
 -14   0   8      479.89      454.46     23.32 o 
 -13   0   8     1380.66     1404.97     66.52 o 
 -12   0   8      220.89      205.10     12.18 o 
 -11   0   8     6747.80     6559.75    305.71 o 
 -10   0   8     6177.24     6079.99    283.48 o 
  -9   0   8     3272.05     3332.48    155.78 o 
  -8   0   8     6129.62     5785.48    269.92 o 
  -7   0   8      122.08      142.75      8.35 o 
  -6   0   8       81.67       86.20      6.45 o 
  -5   0   8     1216.63     1197.63     58.09 o 
  -4   0   8      935.74      835.95     41.33 o 
  -3   0   8        0.88        2.80      4.64 o 
  -2   0   8     1372.24     1384.84     66.87 o 
  -1   0   8     1303.04     1156.47     62.05 o 
   0   0   8       10.89        4.86      4.86 o 
   1   0   8     2139.28     2097.78    103.79 o 
   2   0   8     1102.38     1083.81     58.29 o 
   3   0   8       58.70       42.56      6.08 o 
   4   0   8    12437.16    11984.49    640.84 o 
   5   0   8       72.78       76.76      7.98 o 
   6   0   8      941.32      924.28     56.87 o 
   7   0   8     2731.01     2705.76    160.93 o 
   8   0   8      932.82      909.42     60.06 o 
   9   0   8     1824.63     1813.25    124.42 o 
  10   0   8      867.03      856.14     75.36 o 
  11   0   8       88.20       54.25     11.89 o 
  12   0   8      528.57      432.40     40.21 o 
  13   0   8      535.81      505.21     66.43 o 
  14   0   8       87.89       80.43     21.89 o 
  15   0   8      255.60      253.62     45.32 o 
  16   0   8      684.63      692.26     60.52 o 
  17   0   8      339.26      327.55     57.38 o 
  18   0   8        7.05       33.67     23.31 o 
 -24   1   8      312.34      347.96     18.74 o 
 -23   1   8      210.72      228.44     12.71 o 
 -22   1   8      114.46      145.00     10.55 o 
 -21   1   8       23.06       26.22      6.87 o 
 -20   1   8       17.17        7.76      6.35 o 
 -19   1   8      333.20      347.76     16.52 o 
 -18   1   8      557.61      598.56     25.33 o 
 -17   1   8       16.37       22.09      5.35 o 
 -16   1   8       37.13       44.29      5.73 o 
 -15   1   8      143.11      150.82      8.42 o 
 -14   1   8       60.93       60.64      5.94 o 
 -13   1   8       40.70       40.51      4.79 o 
 -12   1   8       23.80       15.25      4.39 o 
 -11   1   8        1.98       -1.29      3.79 o 
 -10   1   8      137.34      142.33      7.30 o 
  -9   1   8       69.67       76.75      5.68 o 
  -8   1   8      366.96      362.07     13.20 o 
  -7   1   8     1452.33     1399.47     50.45 o 
  -6   1   8     1802.81     1784.12     64.45 o 
  -5   1   8     1921.45     1891.20     66.90 o 
  -4   1   8      961.12      912.19     33.48 o 
  -3   1   8      364.67      342.97     13.91 o 
  -2   1   8      787.97      785.83     27.95 o 
  -1   1   8     1770.27     1729.62     60.10 o 
   0   1   8      263.75      254.33     10.85 o 
   1   1   8      216.39      194.98      8.96 o 
   2   1   8       37.89       49.22      4.72 o 
   3   1   8      148.81      150.30      7.71 o 
   4   1   8      303.58      303.50     12.55 o 
   5   1   8      319.16      321.32     12.91 o 
   6   1   8       33.19       22.91      5.58 o 
   7   1   8      543.33      522.62     22.49 o 
   8   1   8      108.58      112.85      8.52 o 
   9   1   8       11.86        9.09      6.16 o 
  10   1   8        2.56       -2.83      7.64 o 
  11   1   8       55.19       63.15      9.59 o 
  12   1   8      565.82      624.81     30.83 o 
  13   1   8      600.88      609.18     34.51 o 
  14   1   8      326.44      307.15     27.33 o 
  15   1   8      102.49       78.07     11.96 o 
  16   1   8       77.96       70.74     12.04 o 
  17   1   8       60.41       62.86     12.60 o 
  18   1   8       68.43       85.17     18.99 o 
 -24   2   8       40.96       47.52     10.20 o 
 -23   2   8       33.99       27.22      7.42 o 
 -22   2   8      172.97      167.96     11.07 o 
 -21   2   8      225.58      264.14     14.81 o 
 -20   2   8       33.39       27.99      6.40 o 
 -19   2   8       19.98       24.51      5.96 o 
 -18   2   8        0.69       -4.88      4.88 o 
 -17   2   8      245.16      217.32     10.53 o 
 -16   2   8        0.22       -0.06      4.77 o 
 -15   2   8       39.50       39.92      5.04 o 
 -14   2   8       56.74       67.94      5.55 o 
 -13   2   8      815.75      882.70     39.38 o 
 -12   2   8      117.89      124.37     10.52 o 
 -11   2   8     1870.85     1833.55     72.35 o 
 -10   2   8      379.80      366.15     16.02 o 
  -9   2   8        5.95        7.29      4.29 o 
  -8   2   8     1614.77     1562.64     58.81 o 
  -7   2   8       31.11       30.13      4.28 o 
  -6   2   8       56.05       52.57      4.70 o 
  -5   2   8      735.16      705.86     26.13 o 
  -4   2   8      663.86      624.85     23.13 o 
  -3   2   8      210.70      217.48      9.16 o 
  -2   2   8        4.35        0.80      4.55 o 
  -1   2   8        7.61        8.07      4.25 o 
   0   2   8      313.98      333.35     13.76 o 
   1   2   8      613.06      649.31     24.91 o 
   2   2   8        4.49       13.18      4.60 o 
   3   2   8      327.28      311.77     13.29 o 
   4   2   8     4362.55     4335.51    154.61 o 
   5   2   8       35.75       25.42      5.30 o 
   6   2   8       55.83       67.51      6.51 o 
   7   2   8      610.35      705.97     27.20 o 
   8   2   8       16.62       14.61      5.95 o 
   9   2   8      235.57      254.25     14.31 o 
  10   2   8      188.81      212.24     14.95 o 
  11   2   8       10.87       10.02      6.59 o 
  12   2   8        0.16       -6.66      6.66 o 
  13   2   8        0.01       -0.03      7.43 o 
  14   2   8        2.31       -8.15      8.15 o 
  15   2   8        2.63        4.13      9.71 o 
  16   2   8        3.07        3.16      9.73 o 
  17   2   8        2.67       -6.07     12.56 o 
  18   2   8       14.20       20.13     13.01 o 
 -23   3   8       93.50       78.49     10.52 o 
 -22   3   8      170.52      153.05     12.18 o 
 -21   3   8       80.24       77.81      9.01 o 
 -20   3   8       11.90        2.13      6.92 o 
 -19   3   8      915.20      939.79     45.40 o 
 -18   3   8     1620.26     1643.82     72.36 o 
 -17   3   8      106.42      111.75      8.54 o 
 -16   3   8      904.74      871.12     37.43 o 
 -15   3   8        9.19       19.23      5.81 o 
 -14   3   8     1187.84     1053.00     48.16 o 
 -13   3   8      465.69      445.24     21.27 o 
 -12   3   8       41.25       51.87      6.18 o 
 -11   3   8       89.58       72.94      6.88 o 
 -10   3   8      978.43      927.15     40.95 o 
  -9   3   8       11.24       10.29      4.86 o 
  -8   3   8        4.48        0.57      4.60 o 
  -7   3   8      406.07      390.04     17.03 o 
  -6   3   8     1028.47     1026.90     39.01 o 
  -5   3   8     3269.81     3179.50    117.41 o 
  -4   3   8     2004.62     2052.63     73.39 o 
  -3   3   8      163.47      178.22      8.54 o 
  -2   3   8      484.74      520.56     19.13 o 
  -1   3   8     3133.83     3168.93    107.69 o 
   0   3   8      600.17      620.05     24.20 o 
   1   3   8     1834.52     1851.90     67.22 o 
   2   3   8       29.47       47.07      6.07 o 
   3   3   8      389.50      440.80     17.92 o 
   4   3   8      193.37      194.99     10.17 o 
   5   3   8      465.48      457.46     18.86 o 
   6   3   8      229.48      250.86     12.82 o 
   7   3   8     1359.17     1421.42     56.44 o 
   8   3   8      169.54      180.22     12.53 o 
   9   3   8      166.87      173.20     19.62 o 
  10   3   8       53.52       63.36      8.75 o 
  11   3   8       89.98      113.66     10.01 o 
  12   3   8      731.24      745.39     39.94 o 
  13   3   8      446.24      413.64     19.84 o 
  14   3   8      139.56      166.77     11.94 o 
  15   3   8       14.40       16.47      9.09 o 
  16   3   8       58.50       61.03      9.94 o 
  17   3   8      154.76      155.33     18.75 o 
 -21   4   8        2.17       21.30      8.82 o 
 -20   4   8      272.34      271.06     23.05 o 
 -19   4   8      292.25      313.90     17.21 o 
 -18   4   8      116.39      160.79     12.11 o 
 -17   4   8       28.97       36.39      7.29 o 
 -16   4   8       79.19       74.54      8.49 o 
 -15   4   8     1522.17     1498.43     65.72 o 
 -14   4   8     1029.65      977.83     43.78 o 
 -13   4   8      591.32      529.15     24.16 o 
 -12   4   8      390.48      376.03     17.98 o 
 -11   4   8       29.90       28.01      7.74 o 
 -10   4   8      360.07      382.88     18.14 o 
  -9   4   8     1605.48     1576.29     65.37 o 
  -8   4   8       19.49       18.67      5.92 o 
  -7   4   8        7.11       10.60      5.13 o 
  -6   4   8       39.80       37.92      5.57 o 
  -5   4   8        0.05       -1.40      4.85 o 
  -4   4   8       19.40       24.12      5.30 o 
  -3   4   8       32.72       31.87      5.64 o 
  -2   4   8      318.61      348.85     14.77 o 
  -1   4   8      306.97      304.56     13.33 o 
   0   4   8      127.42      114.17      7.51 o 
   1   4   8      627.21      605.80     24.49 o 
   2   4   8      638.33      687.92     27.14 o 
   3   4   8     2401.55     2503.22    101.44 o 
   4   4   8      409.05      399.56     18.78 o 
   5   4   8      521.40      507.71     22.91 o 
   6   4   8       80.26       69.37      8.54 o 
   7   4   8      133.92      151.40     11.55 o 
   8   4   8     1083.60     1126.76     50.72 o 
   9   4   8      492.86      464.88     30.69 o 
  10   4   8       12.20        7.14      8.40 o 
  11   4   8        8.39        3.01      8.81 o 
  12   4   8       25.22       22.17      9.66 o 
  13   4   8       11.30        6.05     10.64 o 
  14   4   8      243.06      182.27     19.83 o 
  15   4   8       28.38        5.64     13.98 o 
 -19   5   8       30.09       22.80     11.73 o 
 -18   5   8       57.56       59.83     12.74 o 
 -17   5   8       11.16       20.87     11.63 o 
 -16   5   8      797.80      806.27     50.16 o 
 -15   5   8        4.43       -9.37      9.37 o 
 -14   5   8      230.96      255.00     17.03 o 
 -13   5   8       82.36       75.94      9.53 o 
 -12   5   8      275.27      317.91     17.48 o 
 -11   5   8      916.35      897.32     42.08 o 
 -10   5   8       79.20       82.44      7.64 o 
  -9   5   8      159.04      181.32     14.28 o 
  -8   5   8        5.77        3.94      5.54 o 
  -7   5   8        1.49        3.08      5.80 o 
  -6   5   8      380.33      397.08     17.84 o 
  -5   5   8        5.58        7.78      5.99 o 
  -4   5   8      300.65      287.62     13.67 o 
  -3   5   8       24.08       18.89      5.73 o 
  -2   5   8      139.67      146.84      8.83 o 
  -1   5   8      183.86      192.99     10.21 o 
   0   5   8      688.57      693.99     30.64 o 
   1   5   8        2.98        7.50      5.63 o 
   2   5   8        1.07       -5.58      5.58 o 
   3   5   8      118.16      125.86      8.63 o 
   4   5   8       10.04       15.91      7.14 o 
   5   5   8       81.93       82.12      8.37 o 
   6   5   8      461.28      491.89     24.32 o 
   7   5   8      103.39      106.78      9.59 o 
   8   5   8       90.35       83.98      9.50 o 
   9   5   8       49.05       38.13      9.70 o 
  10   5   8       87.04       87.35     12.19 o 
  11   5   8       11.60       -9.62      9.62 o 
  12   5   8        0.68       -6.35     11.01 o 
  13   5   8        1.50       -8.19     10.51 o 
  14   5   8       49.16       96.36     55.19 o 
 -17   6   8       59.19       59.21     12.89 o 
 -16   6   8       11.08       25.36     11.50 o 
 -15   6   8      158.69      103.99     14.12 o 
 -14   6   8        3.51        8.07     10.14 o 
 -13   6   8      300.10      289.95     20.71 o 
 -12   6   8       52.08       31.07      9.55 o 
 -11   6   8       42.64       28.23      9.57 o 
 -10   6   8      223.30      229.36     18.47 o 
  -9   6   8      875.93      886.29     49.62 o 
  -8   6   8       85.69       95.56     11.01 o 
  -7   6   8       44.72       34.12      8.58 o 
  -6   6   8       92.96       94.50     13.30 o 
  -5   6   8       23.77       28.82      8.05 o 
  -4   6   8      110.50      125.88     11.22 o 
  -3   6   8       43.59       49.53      7.87 o 
  -2   6   8        0.59       -1.05      6.49 o 
  -1   6   8      207.77      180.75     10.32 o 
   0   6   8      120.84       99.59      8.35 o 
   1   6   8      127.33      150.04     10.23 o 
   2   6   8      113.32      121.19      8.99 o 
   3   6   8        4.56        6.20      6.23 o 
   4   6   8       59.89       63.63      7.53 o 
   5   6   8        7.43       -2.38      6.71 o 
   6   6   8      149.33      161.42     13.60 o 
   7   6   8       48.46       35.72     10.13 o 
   8   6   8      293.95      302.08     18.06 o 
   9   6   8      221.54      222.99     25.66 o 
  10   6   8        2.23        2.17      8.61 o 
  11   6   8       16.75       10.78      9.41 o 
 -13   7   8       59.04        1.94     29.66 o 
 -12   7   8        4.83      -25.79     26.10 o 
 -11   7   8      258.04      237.54     42.41 o 
 -10   7   8       86.03       53.56     28.84 o 
  -9   7   8       64.07        8.84     30.22 o 
  -8   7   8       41.19       64.80     33.73 o 
  -7   7   8        2.26       -2.94      8.31 o 
  -6   7   8      449.37      442.54     30.69 o 
  -5   7   8      301.45      346.67     32.62 o 
  -4   7   8       10.13       -2.10      8.38 o 
  -3   7   8       48.07       35.40      9.15 o 
  -2   7   8        7.18        7.44      7.86 o 
  -1   7   8       13.19       15.61      8.40 o 
   0   7   8      638.42      659.84     35.26 o 
   1   7   8       34.22       35.87     10.90 o 
   2   7   8      192.88      202.83     16.88 o 
   3   7   8      105.09      132.74     13.78 o 
   4   7   8       97.98      103.83     13.21 o 
   5   7   8       43.23       46.09     12.39 o 
   6   7   8        5.13        0.19     10.28 o 
   7   7   8       36.08       35.26     11.87 o 
 -23   1   9      192.85      222.74     13.04 o 
 -22   1   9      161.64      173.32     12.51 o 
 -21   1   9      405.41      452.61     22.64 o 
 -20   1   9        5.53        3.63      7.20 o 
 -19   1   9      408.21      452.00     21.44 o 
 -18   1   9       74.82       91.26      8.30 o 
 -17   1   9     1185.68     1172.70     49.78 o 
 -16   1   9      939.76      960.54     40.77 o 
 -15   1   9     1647.21     1706.38     70.44 o 
 -14   1   9      196.37      198.81     12.01 o 
 -13   1   9       57.50       59.67      5.98 o 
 -12   1   9     1241.98     1130.18     47.23 o 
 -11   1   9      337.32      331.00     14.45 o 
 -10   1   9      181.00      165.17      8.88 o 
  -9   1   9       51.30       56.25      5.41 o 
  -8   1   9       16.76       25.33      4.59 o 
  -7   1   9      312.85      272.73     11.98 o 
  -6   1   9      771.08      723.90     26.00 o 
  -5   1   9       17.19        5.59      3.96 o 
  -4   1   9     4626.67     4364.57    156.72 o 
  -3   1   9     1777.49     1755.75     61.06 o 
  -2   1   9      931.30      978.59     38.81 o 
  -1   1   9      250.03      235.43     10.35 o 
   0   1   9     2263.96     2244.69     79.94 o 
   1   1   9      120.77      144.97      7.53 o 
   2   1   9     4000.95     3946.42    156.24 o 
   3   1   9     2680.07     2650.71    122.60 o 
   4   1   9       33.36       17.55      5.61 o 
   5   1   9      587.72      604.87     28.62 o 
   6   1   9      224.25      237.10     13.94 o 
   7   1   9      171.14      180.67     12.24 o 
   8   1   9       81.64       83.03      9.29 o 
   9   1   9      185.91      217.27     14.25 o 
  10   1   9      135.25      170.27     13.01 o 
  11   1   9       34.41       38.03      9.32 o 
  12   1   9        4.08        3.96      9.31 o 
  13   1   9      148.43      184.32     17.80 o 
  14   1   9      238.17      294.16     24.62 o 
  15   1   9      335.13      393.40     24.60 o 
  16   1   9        6.65       24.84     11.47 o 
 -23   2   9        2.86       26.93     12.52 o 
 -22   2   9       47.77       39.95      9.63 o 
 -21   2   9      121.74       96.49      8.34 o 
 -20   2   9      835.62      856.13     39.36 o 
 -19   2   9       30.38       19.82      7.20 o 
 -18   2   9       90.94       98.39      8.11 o 
 -17   2   9      320.67      328.14     15.18 o 
 -16   2   9      302.80      329.58     16.92 o 
 -15   2   9       67.40       59.62      8.02 o 
 -14   2   9      478.81      461.06     22.15 o 
 -13   2   9     1286.26     1269.05     55.40 o 
 -12   2   9     1623.75     1636.39     71.23 o 
 -11   2   9     1072.99     1092.17     48.24 o 
 -10   2   9      217.03      234.65     11.42 o 
  -9   2   9      387.13      371.08     15.61 o 
  -8   2   9     2056.70     2004.56     71.63 o 
  -7   2   9     2793.34     2645.54     97.62 o 
  -6   2   9     1455.10     1463.90     52.62 o 
  -5   2   9      162.80      160.36      7.75 o 
  -4   2   9        7.77        3.60      4.27 o 
  -3   2   9     1350.02     1307.65     45.33 o 
  -2   2   9      404.62      419.19     17.05 o 
  -1   2   9       23.21       22.33      4.86 o 
   0   2   9        1.30        0.53      4.59 o 
   1   2   9     1195.61     1165.79     42.97 o 
   2   2   9      156.79      160.40      8.80 o 
   3   2   9       69.02       56.22      6.04 o 
   4   2   9      334.07      331.98     14.27 o 
   5   2   9     2119.99     2118.08     80.03 o 
   6   2   9     2269.64     2230.89     83.80 o 
   7   2   9      564.51      535.98     26.65 o 
   8   2   9       25.48       17.58      6.23 o 
   9   2   9      164.49      181.71     13.51 o 
  10   2   9      684.95      720.40     31.82 o 
  11   2   9     1013.17     1029.76     51.50 o 
  12   2   9      298.41      293.60     20.13 o 
  13   2   9        3.00        1.23      9.39 o 
  14   2   9       33.89       40.42     12.92 o 
  15   2   9      158.60      142.19     17.93 o 
  16   2   9       59.91       23.84     12.74 o 
 -22   3   9       92.20      102.00     13.89 o 
 -21   3   9      108.50       78.53     10.97 o 
 -20   3   9      144.40      167.27     11.43 o 
 -19   3   9        3.72       17.74      7.78 o 
 -18   3   9       14.57        7.77      6.76 o 
 -17   3   9      229.37      228.95     12.87 o 
 -16   3   9      215.08      234.28     12.68 o 
 -15   3   9      107.12       90.97      8.18 o 
 -14   3   9      176.47      184.33     11.02 o 
 -13   3   9      116.88      128.36      9.15 o 
 -12   3   9      230.59      230.21     12.61 o 
 -11   3   9       68.82       56.34      6.64 o 
 -10   3   9       78.80       60.42      6.61 o 
  -9   3   9      938.23      950.56     42.26 o 
  -8   3   9      793.82      798.89     35.80 o 
  -7   3   9       54.60       50.38      5.99 o 
  -6   3   9      282.88      288.45     13.87 o 
  -5   3   9      567.16      526.20     22.18 o 
  -4   3   9       54.40       58.93      5.96 o 
  -3   3   9      553.28      548.13     22.30 o 
  -2   3   9      553.14      520.32     21.34 o 
  -1   3   9      146.33      165.42      9.24 o 
   0   3   9      187.33      228.76     12.19 o 
   1   3   9     1285.91     1288.98     52.73 o 
   2   3   9       20.41       13.00      6.21 o 
   3   3   9       23.36       40.68      8.93 o 
   4   3   9      102.85       77.69      9.81 o 
   5   3   9      157.56      171.57     11.09 o 
   6   3   9       57.29       92.55      8.41 o 
   7   3   9      104.13      115.32     10.19 o 
   8   3   9       30.21       26.60      7.48 o 
   9   3   9       81.58      104.20      9.33 o 
  10   3   9       44.07       36.64      8.46 o 
  11   3   9       27.44       26.86      8.88 o 
  12   3   9      102.86      108.66     15.32 o 
  13   3   9        3.01        3.40      9.12 o 
  14   3   9       41.46       27.81      9.81 o 
  15   3   9      155.72      131.08     15.54 o 
 -20   4   9      474.26      497.00     25.08 o 
 -19   4   9       35.31       41.36      8.55 o 
 -18   4   9      149.73      143.76     11.04 o 
 -17   4   9       71.72       66.30      8.38 o 
 -16   4   9        1.89        4.89      9.43 o 
 -15   4   9      366.27      374.11     19.16 o 
 -14   4   9       52.67       51.73      7.77 o 
 -13   4   9        7.82       12.16      6.52 o 
 -12   4   9       14.56       14.59      6.28 o 
 -11   4   9      327.34      314.49     16.24 o 
 -10   4   9      231.99      201.73     11.78 o 
  -9   4   9      137.73      115.03      8.59 o 
  -8   4   9      272.37      255.03     13.80 o 
  -7   4   9      263.29      263.24     13.13 o 
  -6   4   9      465.02      465.95     21.01 o 
  -5   4   9      248.44      257.63     13.00 o 
  -4   4   9       10.49        5.93      5.52 o 
  -3   4   9     1146.64     1153.50     45.97 o 
  -2   4   9       19.65       27.85      6.13 o 
  -1   4   9      160.28      161.76      9.63 o 
   0   4   9      801.07      855.67     33.71 o 
   1   4   9      337.94      327.91     15.16 o 
   2   4   9      162.96      180.72     10.39 o 
   3   4   9      276.55      305.22     14.50 o 
   4   4   9       46.25       54.05      8.96 o 
   5   4   9       71.92       78.70      8.86 o 
   6   4   9      181.92      205.18     13.05 o 
   7   4   9       65.25       79.55      9.82 o 
   8   4   9       36.54       66.41      9.57 o 
   9   4   9       94.70      112.94     11.18 o 
  10   4   9       84.63       88.68     10.77 o 
  11   4   9      113.70      138.51     12.47 o 
  12   4   9       54.49       61.70     10.67 o 
  13   4   9        5.66       20.03      9.99 o 
 -18   5   9        7.34       20.50     16.18 o 
 -17   5   9      631.13      588.42     38.73 o 
 -16   5   9      490.58      519.10     31.34 o 
 -15   5   9      153.62      157.52     15.49 o 
 -14   5   9      123.55      105.34      9.54 o 
 -13   5   9       52.98       43.79      7.75 o 
 -12   5   9        8.41        8.73      6.95 o 
 -11   5   9      262.44      238.34     13.76 o 
 -10   5   9      159.68      182.48     11.61 o 
  -9   5   9      111.75       98.74      8.61 o 
  -8   5   9      304.77      310.11     16.15 o 
  -7   5   9       24.70       33.29      6.90 o 
  -6   5   9       51.26       35.95      9.97 o 
  -5   5   9      214.46      193.07     11.47 o 
  -4   5   9       86.49       83.56      7.96 o 
  -3   5   9      101.68      144.69      9.28 o 
  -2   5   9     1277.38     1243.55     49.87 o 
  -1   5   9       33.33       34.40      6.83 o 
   0   5   9      228.69      245.12     12.86 o 
   1   5   9     1278.30     1289.18     53.80 o 
   2   5   9      200.64      213.87     12.08 o 
   3   5   9       20.39       29.60      9.18 o 
   4   5   9       33.18       30.59      8.15 o 
   5   5   9       10.90       11.89      9.14 o 
   6   5   9      144.12      154.38     12.07 o 
   7   5   9      274.63      298.16     16.08 o 
   8   5   9        4.69        0.80      8.24 o 
   9   5   9       77.06       78.37     12.79 o 
  10   5   9      108.23       82.83     15.23 o 
  11   5   9        5.01      -10.15     10.15 o 
 -15   6   9      204.90      204.39     18.21 o 
 -14   6   9       16.97        7.09     13.28 o 
 -13   6   9      300.43      303.79     23.33 o 
 -12   6   9      393.19      427.09     29.33 o 
 -11   6   9        1.87       -1.79     17.21 o 
 -10   6   9       18.45       22.78      9.87 o 
  -9   6   9       36.14       55.02     10.67 o 
  -8   6   9      196.58      179.22     15.84 o 
  -7   6   9      250.75      262.92     20.08 o 
  -6   6   9       18.24       -2.02     10.77 o 
  -5   6   9       52.87       54.45      9.91 o 
  -4   6   9        2.25       -4.05      6.53 o 
  -3   6   9      173.49      185.02     12.21 o 
  -2   6   9      453.25      472.48     20.53 o 
  -1   6   9        6.94        7.86      6.61 o 
   0   6   9      685.88      702.29     31.11 o 
   1   6   9        9.91       10.42      6.87 o 
   2   6   9      157.71      137.26     11.33 o 
   3   6   9       90.87       83.88      8.62 o 
   4   6   9       13.99       13.00      7.61 o 
   5   6   9       71.44       89.02     11.27 o 
   6   6   9       14.11       14.92      9.02 o 
   7   6   9       28.43       19.37      8.65 o 
   8   6   9        0.48       -3.51      8.56 o 
 -10   7   9       52.81       68.18     16.48 o 
  -9   7   9       16.75       27.66     10.57 o 
  -8   7   9        0.72       16.52     12.83 o 
  -7   7   9       39.47       64.54     11.11 o 
  -6   7   9       47.86       54.88     10.76 o 
  -5   7   9        0.13       -9.18      9.18 o 
  -4   7   9       66.27      101.87     11.30 o 
  -3   7   9       82.14      124.10     12.05 o 
  -2   7   9      610.72      559.14     33.63 o 
  -1   7   9       62.16       72.71     10.49 o 
   0   7   9       40.36       37.81      9.42 o 
   1   7   9       18.30        6.12      9.26 o 
   2   7   9       10.56       10.27     10.85 o 
   3   7   9       37.36       23.54      9.61 o 
 -22   0  10      376.88      456.02     31.59 o 
 -21   0  10      205.25      233.95     26.79 o 
 -20   0  10       49.59       32.80     16.63 o 
 -19   0  10       86.90       91.67     14.81 o 
 -18   0  10      441.42      430.32     28.70 o 
 -17   0  10       62.78       64.03     10.35 o 
 -16   0  10        1.23        4.23      6.92 o 
 -15   0  10       14.52       11.20      7.20 o 
 -14   0  10       75.29       80.62      8.62 o 
 -13   0  10       15.18       17.98      8.45 o 
 -12   0  10      138.09      142.55     13.40 o 
 -11   0  10      654.59      607.17     42.36 o 
 -10   0  10       74.94      106.09     17.60 o 
  -9   0  10      476.01      456.93     26.55 o 
  -8   0  10      772.24      738.45     40.45 o 
  -7   0  10      301.18      364.54     19.89 o 
  -6   0  10     6962.11     6725.54    360.38 o 
  -5   0  10     4075.91     4146.39    221.84 o 
  -4   0  10     1836.54     1772.46    104.08 o 
  -3   0  10      586.10      556.39     33.83 o 
  -2   0  10       50.93       46.02     16.56 o 
  -1   0  10     1448.14     1302.89     86.42 o 
   0   0  10      575.10      534.57     37.30 o 
   1   0  10      433.23      403.53     35.44 o 
   2   0  10       44.83       31.40     13.42 o 
   3   0  10      296.09      258.66     25.79 o 
   4   0  10      115.34       91.94     16.35 o 
   5   0  10       24.39        3.51     14.44 o 
   6   0  10       55.55       38.44     15.23 o 
   7   0  10      364.83      365.50     34.83 o 
   8   0  10      889.33      953.98     75.96 o 
   9   0  10      757.38      871.36     70.51 o 
  10   0  10       11.44       11.39     17.33 o 
  11   0  10      602.96      663.45     57.03 o 
  12   0  10      644.35      814.30     68.25 o 
  13   0  10      140.74      157.25     49.04 o 
  14   0  10      525.58      604.36     71.42 o 
  15   0  10      136.63      111.18     26.19 o 
 -22   1  10       26.41       43.92      7.61 o 
 -21   1  10       28.46       23.40     10.21 o 
 -20   1  10      347.28      344.08     18.08 o 
 -19   1  10      282.73      313.91     18.61 o 
 -18   1  10      165.20      157.56     10.62 o 
 -17   1  10       19.09        7.85      6.27 o 
 -16   1  10       49.43       49.90      6.90 o 
 -15   1  10      401.97      407.82     20.14 o 
 -14   1  10      675.86      647.21     30.71 o 
 -13   1  10      163.55      175.11     11.34 o 
 -12   1  10       52.80       51.90      8.96 o 
 -11   1  10        2.50       -5.08      5.08 o 
 -10   1  10       15.05       18.12      5.70 o 
  -9   1  10      316.60      335.56     16.46 o 
  -8   1  10      260.08      279.36     12.63 o 
  -7   1  10        8.35        7.58      4.42 o 
  -6   1  10        1.52       -0.95      4.10 o 
  -5   1  10       65.14       50.23      4.87 o 
  -4   1  10        4.56        1.45      4.23 o 
  -3   1  10      576.77      516.22     20.18 o 
  -2   1  10      537.82      519.98     22.11 o 
  -1   1  10      936.95      914.36     38.15 o 
   0   1  10      410.01      389.56     19.84 o 
   1   1  10      178.41      166.69     11.04 o 
   2   1  10      294.02      279.53     15.54 o 
   3   1  10      527.26      544.48     26.34 o 
   4   1  10      381.24      360.19     19.15 o 
   5   1  10      128.38      117.02      9.93 o 
   6   1  10        7.09       10.93      7.31 o 
   7   1  10       40.12       27.37      8.21 o 
   8   1  10      237.08      246.24     16.55 o 
   9   1  10      304.32      310.80     19.28 o 
  10   1  10       11.85       20.63      9.17 o 
  11   1  10        8.73       16.40     14.34 o 
  12   1  10       65.11       68.06     10.68 o 
  13   1  10       33.83       17.77     10.61 o 
  14   1  10        1.39        4.56     15.27 o 
 -21   2  10       19.41       24.99      8.47 o 
 -20   2  10       16.02       36.50      9.15 o 
 -19   2  10       85.53       96.84     10.54 o 
 -18   2  10      317.14      331.24     20.65 o 
 -17   2  10      140.60      150.80     11.67 o 
 -16   2  10       94.34      102.10      8.77 o 
 -15   2  10       70.53       69.30      7.74 o 
 -14   2  10       20.92        6.74      6.04 o 
 -13   2  10      293.75      267.70     14.35 o 
 -12   2  10       94.82      106.01      8.37 o 
 -11   2  10        1.35        3.20      5.32 o 
 -10   2  10       77.92       71.55      6.72 o 
  -9   2  10      242.07      251.35     11.76 o 
  -8   2  10      379.88      391.35     15.91 o 
  -7   2  10       21.24        9.10      4.88 o 
  -6   2  10      822.37      757.76     28.54 o 
  -5   2  10      117.33      128.84      7.36 o 
  -4   2  10       42.25       45.84      5.23 o 
  -3   2  10       62.49       63.53      5.68 o 
  -2   2  10       26.06       35.44      6.11 o 
  -1   2  10      434.47      434.06     17.89 o 
   0   2  10      111.86      123.13      7.86 o 
   1   2  10      240.65      234.75     11.75 o 
   2   2  10       46.75       36.82      6.03 o 
   3   2  10        0.30       -5.32      5.32 o 
   4   2  10        0.20       -6.19      7.90 o 
   5   2  10       37.12       18.69      6.32 o 
   6   2  10        2.58       -3.04      6.26 o 
   7   2  10       21.74       26.66      6.61 o 
   8   2  10      147.32      170.54     15.00 o 
   9   2  10      198.09      232.18     17.55 o 
  10   2  10       18.99        9.71     10.19 o 
  11   2  10      124.85      162.14     17.07 o 
  12   2  10       66.60      101.44     24.28 o 
  13   2  10        7.64       -2.56     11.47 o 
  14   2  10       75.35       68.80     17.55 o 
 -20   3  10      188.32      182.36     12.72 o 
 -19   3  10      108.09      106.12      9.90 o 
 -18   3  10      128.92      108.31     11.51 o 
 -17   3  10        8.79        9.43      7.19 o 
 -16   3  10       56.42       44.69      7.67 o 
 -15   3  10      877.80      853.76     39.03 o 
 -14   3  10     1362.14     1314.00     57.82 o 
 -13   3  10      324.73      349.01     17.80 o 
 -12   3  10      615.46      603.04     28.05 o 
 -11   3  10      363.57      341.33     17.16 o 
 -10   3  10      351.88      315.79     16.19 o 
  -9   3  10     1258.71     1206.99     53.08 o 
  -8   3  10      345.96      370.16     17.42 o 
  -7   3  10      113.28       97.15      8.40 o 
  -6   3  10       34.91       38.92      6.04 o 
  -5   3  10       37.55       32.46      5.91 o 
  -4   3  10      395.48      361.51     15.65 o 
  -3   3  10      279.88      264.50     12.63 o 
  -2   3  10      138.18      160.63      9.51 o 
  -1   3  10     1416.45     1386.74     52.98 o 
   0   3  10      521.55      536.87     23.87 o 
   1   3  10      101.07      128.36      9.50 o 
   2   3  10      200.08      241.78     13.37 o 
   3   3  10      652.80      669.41     28.88 o 
   4   3  10      838.67      889.39     37.36 o 
   5   3  10      623.92      630.27     31.16 o 
   6   3  10      113.01      128.20     14.39 o 
   7   3  10       83.79       93.20      9.78 o 
   8   3  10      304.72      284.18     18.85 o 
   9   3  10      410.81      372.03     27.53 o 
  10   3  10        4.16        1.77      8.64 o 
  11   3  10       16.41       15.60      9.02 o 
  12   3  10      202.66      183.22     12.89 o 
  13   3  10       29.99       29.27     11.34 o 
 -19   4  10       33.55       17.93     13.22 o 
 -18   4  10      186.19      182.45     17.97 o 
 -17   4  10       26.71       39.75      8.09 o 
 -16   4  10      132.79      159.25     11.38 o 
 -15   4  10      212.96      258.49     14.72 o 
 -14   4  10       20.46       17.71      7.19 o 
 -13   4  10       11.23       18.17      7.06 o 
 -12   4  10       73.84       69.47     12.31 o 
 -11   4  10      444.01      418.90     20.72 o 
 -10   4  10     1987.54     1806.28     84.90 o 
  -9   4  10      306.61      290.77     15.42 o 
  -8   4  10       29.20       18.98      6.52 o 
  -7   4  10      223.31      228.05     12.48 o 
  -6   4  10      224.59      251.66     13.41 o 
  -5   4  10      459.08      457.73     20.13 o 
  -4   4  10      329.15      334.62     15.81 o 
  -3   4  10       23.67       31.77      6.73 o 
  -2   4  10       16.10       18.25      6.44 o 
  -1   4  10      109.62      131.05      9.34 o 
   0   4  10      158.98      162.49     10.31 o 
   1   4  10        0.69        6.83      6.69 o 
   2   4  10      103.36       98.51      8.69 o 
   3   4  10       23.47        9.06      7.05 o 
   4   4  10       40.02       34.61      8.53 o 
   5   4  10       42.09       43.55      8.93 o 
   6   4  10       26.74       37.00     11.07 o 
   7   4  10      513.97      534.26     24.68 o 
   8   4  10      442.18      437.81     29.12 o 
   9   4  10       38.94       29.32      9.76 o 
  10   4  10        7.27        8.82      9.62 o 
  11   4  10        2.37       -2.10      9.62 o 
 -16   5  10       76.17       77.11     12.06 o 
 -15   5  10        1.55      -10.80     13.98 o 
 -14   5  10        1.26       -6.92      7.49 o 
 -13   5  10       26.65       19.32      7.68 o 
 -12   5  10      318.51      325.83     17.38 o 
 -11   5  10      127.76      109.34      9.66 o 
 -10   5  10       29.32       29.28      7.66 o 
  -9   5  10      217.90      244.13     14.12 o 
  -8   5  10      293.76      320.36     16.92 o 
  -7   5  10      252.12      243.23     13.23 o 
  -6   5  10      196.56      211.89     12.38 o 
  -5   5  10       23.25       26.05      6.95 o 
  -4   5  10       56.25       64.42      8.17 o 
  -3   5  10       54.69       41.16      7.28 o 
  -2   5  10      433.47      453.79     20.46 o 
  -1   5  10        4.34       12.90      7.16 o 
   0   5  10       19.37       14.38      7.29 o 
   1   5  10       79.34       79.27      8.59 o 
   2   5  10       86.06      111.23      9.77 o 
   3   5  10       17.04        9.70      7.92 o 
   4   5  10       78.24       67.60      9.11 o 
   5   5  10       18.46        4.23      8.11 o 
   6   5  10        0.73       20.05      8.32 o 
   7   5  10        0.80        3.27      8.48 o 
   8   5  10       21.92       20.24      9.91 o 
   9   5  10       18.90       27.77     10.28 o 
 -13   6  10       25.52       82.35     25.41 o 
 -12   6  10       26.15       24.86     11.02 o 
 -11   6  10        8.57       23.95     10.91 o 
 -10   6  10      173.83      137.80     14.79 o 
  -9   6  10       15.35        2.14     10.56 o 
  -8   6  10        9.14       -1.67      8.93 o 
  -7   6  10       44.94       20.03     10.51 o 
  -6   6  10      281.47      283.70     14.84 o 
  -5   6  10       70.29       78.01      8.41 o 
  -4   6  10      274.44      273.97     14.21 o 
  -3   6  10       98.52      106.08      9.04 o 
  -2   6  10       26.47       18.05     11.14 o 
  -1   6  10      185.44      197.35     13.07 o 
   0   6  10       56.30       61.13      8.49 o 
   1   6  10       46.64       55.08      8.22 o 
   2   6  10        1.87        0.78      7.48 o 
   3   6  10       21.09        3.02      7.79 o 
   4   6  10       11.71        5.58      8.80 o 
   5   6  10        0.95       -5.42      8.24 o 
 -20   1  11      101.32      111.62      8.66 o 
 -19   1  11      179.25      162.84     12.30 o 
 -18   1  11      124.30      125.77     12.09 o 
 -17   1  11      144.29      142.35     11.42 o 
 -16   1  11        5.98       -2.90      5.03 o 
 -15   1  11      212.92      234.84     14.51 o 
 -14   1  11      122.05      124.14     10.34 o 
 -13   1  11      582.25      626.91     30.46 o 
 -12   1  11     1254.50     1363.28     63.91 o 
 -11   1  11      729.32      790.38     38.88 o 
 -10   1  11      543.18      558.20     31.79 o 
  -9   1  11      230.56      263.09     14.73 o 
  -8   1  11      224.93      221.17     12.48 o 
  -7   1  11     1068.96     1123.71     46.37 o 
  -6   1  11       26.07       32.91      5.73 o 
  -5   1  11       13.10       -0.31      5.76 o 
  -4   1  11        1.55       -0.96      6.02 o 
  -3   1  11      279.94      298.64     16.64 o 
  -2   1  11      171.20      136.90     10.39 o 
  -1   1  11        2.08        4.36      6.73 o 
   0   1  11      577.94      610.92     29.20 o 
   1   1  11      606.93      632.87     30.19 o 
   2   1  11      506.59      497.27     24.56 o 
   3   1  11       35.35       55.34      8.80 o 
   4   1  11       99.44      113.03     10.89 o 
   5   1  11      533.19      534.27     27.93 o 
   6   1  11      962.78      972.66     46.55 o 
   7   1  11      747.89      710.90     42.36 o 
   8   1  11      105.87       84.30     14.52 o 
   9   1  11        4.09       -7.65     11.56 o 
  10   1  11      589.07      715.26     43.28 o 
  11   1  11        8.18       11.63     13.98 o 
  12   1  11       85.40       90.27     16.94 o 
 -20   2  11      176.44      151.91     17.30 o 
 -19   2  11       15.89       27.20      8.91 o 
 -18   2  11       91.69       86.68     10.43 o 
 -17   2  11      386.57      387.93     21.94 o 
 -16   2  11      948.42      952.48     47.00 o 
 -15   2  11      141.07      115.62     10.24 o 
 -14   2  11        5.28       -4.58      6.24 o 
 -13   2  11       90.26      100.56      8.20 o 
 -12   2  11        5.94       11.60      5.91 o 
 -11   2  11        2.02       -1.43      5.67 o 
 -10   2  11        2.71        4.05      5.69 o 
  -9   2  11      899.15      849.85     36.12 o 
  -8   2  11      700.22      708.45     27.25 o 
  -7   2  11      594.50      593.49     23.23 o 
  -6   2  11       61.03       54.48      6.21 o 
  -5   2  11      140.26      133.24      7.98 o 
  -4   2  11     1300.67     1266.19     44.42 o 
  -3   2  11     1636.44     1657.31     57.42 o 
  -2   2  11      744.84      713.60     27.37 o 
  -1   2  11      245.12      236.42     11.43 o 
   0   2  11      130.49      137.60      8.58 o 
   1   2  11      445.54      431.20     19.20 o 
   2   2  11      586.19      583.71     25.22 o 
   3   2  11      174.64      172.18     11.83 o 
   4   2  11        0.84       -0.02      7.26 o 
   5   2  11       22.18       24.23      9.90 o 
   6   2  11        1.01       -1.20      8.93 o 
   7   2  11      209.45      222.68     15.64 o 
   8   2  11      128.54      113.40     12.82 o 
   9   2  11      415.12      383.22     23.55 o 
  10   2  11      365.62      382.98     37.63 o 
  11   2  11      128.45      119.96     17.58 o 
 -18   3  11       74.05       61.15     10.02 o 
 -17   3  11      230.04      205.48     13.15 o 
 -16   3  11      174.65      167.40     12.01 o 
 -15   3  11        3.74        3.80      7.15 o 
 -14   3  11      115.59      103.24      9.39 o 
 -13   3  11      234.91      244.69     15.41 o 
 -12   3  11      182.56      177.81     11.52 o 
 -11   3  11       19.07       24.23      6.99 o 
 -10   3  11      267.97      276.55     14.76 o 
  -9   3  11       17.06       13.64      9.17 o 
  -8   3  11        8.97        9.64      6.34 o 
  -7   3  11       14.65       19.46      6.16 o 
  -6   3  11       10.76       10.35      6.28 o 
  -5   3  11      110.00      135.15      9.27 o 
  -4   3  11      194.14      209.16     11.50 o 
  -3   3  11       69.16       66.72      7.50 o 
  -2   3  11        1.71        1.70      6.34 o 
  -1   3  11       49.01       48.51      7.16 o 
   0   3  11      243.46      237.30     12.55 o 
   1   3  11      254.88      218.42     12.73 o 
   2   3  11       13.37       -6.56      7.21 o 
   3   3  11        1.88        7.76      7.35 o 
   4   3  11        2.18       -2.30      9.20 o 
   5   3  11       65.25       57.63      9.06 o 
   6   3  11      149.62      136.93     14.45 o 
   7   3  11        9.18       28.68      9.64 o 
   8   3  11        6.53        0.27      8.31 o 
   9   3  11        5.14      -10.39     10.39 o 
  10   3  11        1.33        9.05     10.16 o 
 -17   4  11      169.18      136.66     25.41 o 
 -16   4  11      366.59      383.91     20.20 o 
 -15   4  11       77.10       71.88      9.61 o 
 -14   4  11      133.55      128.41     10.44 o 
 -13   4  11      161.62      172.82     11.46 o 
 -12   4  11       46.42       30.36      7.67 o 
 -11   4  11       56.57       50.88      8.00 o 
 -10   4  11      199.22      185.95     12.04 o 
  -9   4  11       12.89        1.23      7.04 o 
  -8   4  11        0.88       -3.52      6.86 o 
  -7   4  11      190.05      164.85     10.32 o 
  -6   4  11       18.10       27.41      7.02 o 
  -5   4  11        9.29        9.81      7.27 o 
  -4   4  11      154.91      174.79     10.87 o 
  -3   4  11      119.54      117.26      9.20 o 
  -2   4  11       98.15      104.68      8.93 o 
  -1   4  11      169.36      179.68     11.36 o 
   0   4  11       76.68       96.61      9.21 o 
   1   4  11       79.48       80.81      8.82 o 
   2   4  11      147.81      167.84     13.00 o 
   3   4  11      165.93      186.06     11.79 o 
   4   4  11      173.38      208.84     15.12 o 
   5   4  11        0.89        9.51      9.05 o 
   6   4  11       32.97       36.43      9.56 o 
   7   4  11       62.11       44.52      9.90 o 
   8   4  11       95.24       98.28     11.38 o 
 -14   5  11       74.70       29.55     32.85 o 
 -13   5  11      148.56      140.51     11.11 o 
 -12   5  11      520.68      482.97     24.11 o 
 -11   5  11      450.74      462.75     23.18 o 
 -10   5  11        5.34       -1.23      7.66 o 
  -9   5  11      119.07      112.10     10.09 o 
  -8   5  11       54.81       41.12      8.31 o 
  -7   5  11      276.73      272.17     15.27 o 
  -6   5  11       99.53       87.24      9.82 o 
  -5   5  11       15.76       21.20      7.66 o 
  -4   5  11       77.98       68.03      8.52 o 
  -3   5  11        4.62        5.81      7.34 o 
  -2   5  11        8.47       12.93      7.74 o 
  -1   5  11        7.67       15.23      8.05 o 
   0   5  11       84.12      112.43     12.39 o 
   1   5  11       96.37      115.23     14.72 o 
   2   5  11       80.04       66.70      9.37 o 
   3   5  11       44.32       28.89      8.79 o 
   4   5  11       47.70       52.67      9.35 o 
   5   5  11      146.69      148.37     14.26 o 
  -8   6  11      217.76      273.68     25.65 o 
  -7   6  11        2.93        2.76      7.91 o 
  -6   6  11        7.94        6.29      7.74 o 
  -5   6  11       17.23        9.06      7.77 o 
  -4   6  11       72.95       67.00      8.98 o 
  -3   6  11      193.23      209.38     13.73 o 
  -2   6  11       30.85       45.64      8.73 o 
  -1   6  11       44.15       61.30      9.12 o 
   0   6  11       33.12        0.88     28.91 o 
 -18   0  12      386.98      394.51     40.67 o 
 -17   0  12      433.27      509.69     51.69 o 
 -16   0  12        7.32       27.61     16.00 o 
 -15   0  12      434.02      548.65     59.00 o 
 -14   0  12      371.23      325.02     49.97 o 
 -13   0  12      180.50      188.25     37.02 o 
 -12   0  12      114.52      129.96     12.40 o 
 -11   0  12       30.94       31.18      7.43 o 
 -10   0  12       31.52       21.49      6.67 o 
  -9   0  12       89.47       57.64     20.90 o 
  -8   0  12       32.51       50.35     33.73 o 
  -7   0  12       38.09       15.23     19.12 o 
  -6   0  12      332.12      376.12     40.54 o 
  -5   0  12        6.93        5.25     15.85 o 
  -4   0  12       41.94       14.43     15.79 o 
  -3   0  12      596.91      593.16     50.42 o 
  -2   0  12     2100.81     2095.12    156.23 o 
  -1   0  12     1256.93     1150.91     89.59 o 
   0   0  12     1304.30     1445.21    109.83 o 
   1   0  12      320.89      298.21     31.87 o 
   2   0  12       38.45       41.25     17.56 o 
   3   0  12      311.49      314.14     32.78 o 
   4   0  12     1347.96     1323.74    102.41 o 
   5   0  12      135.84      116.14     21.18 o 
   6   0  12        1.96       -0.85     17.46 o 
   7   0  12       27.87       25.64     19.16 o 
   8   0  12        2.41       28.30     20.01 o 
   9   0  12       23.55       19.75     21.20 o 
  10   0  12       49.78       51.06     21.83 o 
 -18   1  12        1.05       -8.72      8.72 o 
 -17   1  12       30.91       27.64      8.93 o 
 -16   1  12      140.02      154.26     13.54 o 
 -15   1  12      252.96      248.85     17.30 o 
 -14   1  12      100.45       79.26     11.79 o 
 -13   1  12        4.37       13.62      9.33 o 
 -12   1  12       71.70       64.90     18.14 o 
 -11   1  12      196.34      204.68     15.97 o 
 -10   1  12      552.06      570.03     29.35 o 
  -9   1  12      291.42      305.10     18.64 o 
  -8   1  12       26.24       17.62      6.91 o 
  -7   1  12        3.71       -6.55      6.55 o 
  -6   1  12       75.59       73.54      7.86 o 
  -5   1  12      294.57      314.18     15.31 o 
  -4   1  12      341.60      332.61     18.48 o 
  -3   1  12       46.12       51.46      9.83 o 
  -2   1  12       14.70        9.17      7.59 o 
  -1   1  12        2.35        2.49      9.19 o 
   0   1  12        0.04        3.15      7.88 o 
   1   1  12       28.10       25.62      7.83 o 
   2   1  12      121.84      104.37     10.36 o 
   3   1  12      301.57      301.96     24.71 o 
   4   1  12       87.42       68.44      8.83 o 
   5   1  12       43.55       29.40     13.22 o 
   6   1  12       21.85       18.82     12.82 o 
   7   1  12      207.98      227.73     20.78 o 
   8   1  12      101.45      114.39     22.34 o 
   9   1  12       48.20       56.19     15.63 o 
 -17   2  12       47.70       56.44      9.10 o 
 -16   2  12       10.14        9.79      7.91 o 
 -15   2  12      179.14      188.26     12.87 o 
 -14   2  12      187.01      207.88     13.42 o 
 -13   2  12       35.30       34.59      7.69 o 
 -12   2  12      217.89      250.00     14.70 o 
 -11   2  12      112.45      115.21      8.62 o 
 -10   2  12        5.15        0.69      6.09 o 
  -9   2  12      206.90      184.42     11.09 o 
  -8   2  12      202.88      185.40     10.69 o 
  -7   2  12       55.24       63.17      6.97 o 
  -6   2  12       23.37       22.45      6.34 o 
  -5   2  12        0.10       -1.13      6.46 o 
  -4   2  12       16.38       32.58      6.55 o 
  -3   2  12      118.57      121.52      8.65 o 
  -2   2  12      116.31      129.90     11.23 o 
  -1   2  12       12.16       10.71      7.86 o 
   0   2  12       48.19       63.98     10.54 o 
   1   2  12       55.26       63.46     10.55 o 
   2   2  12        2.24       11.55      9.27 o 
   3   2  12       65.98       85.47     10.84 o 
   4   2  12      282.58      330.54     22.73 o 
   5   2  12       21.64       18.05     11.18 o 
   6   2  12       11.48       24.64     13.37 o 
   7   2  12        7.76       20.97     11.70 o 
   8   2  12       15.12        2.31     16.44 o 
   9   2  12        0.06        0.32     28.03 o 
 -16   3  12        3.97       -2.82      7.74 o 
 -15   3  12       64.93       58.69      8.68 o 
 -14   3  12       19.39        9.86      7.33 o 
 -13   3  12       14.32        7.99      7.42 o 
 -12   3  12      128.80      120.01     10.03 o 
 -11   3  12      225.56      198.22     12.64 o 
 -10   3  12      757.70      760.82     33.55 o 
  -9   3  12      619.81      665.39     32.33 o 
  -8   3  12      191.63      184.50     11.07 o 
  -7   3  12      200.14      196.22     11.84 o 
  -6   3  12      538.28      516.57     22.75 o 
  -5   3  12      672.88      645.16     27.24 o 
  -4   3  12      365.40      404.77     18.72 o 
  -3   3  12       11.78       46.64      7.55 o 
  -2   3  12        1.48        9.54      6.96 o 
  -1   3  12       32.81       39.89      7.56 o 
   0   3  12       65.24       65.50      8.11 o 
   1   3  12       18.57       22.88      7.83 o 
   2   3  12       14.35        9.34      7.79 o 
   3   3  12      381.64      375.89     23.58 o 
   4   3  12       91.80       74.47      9.28 o 
   5   3  12       15.98        6.62      9.58 o 
   6   3  12        3.07        3.92     10.63 o 
   7   3  12      306.40      372.47     28.61 o 
 -13   4  12      347.76      352.86     18.72 o 
 -12   4  12      137.29      118.92     10.49 o 
 -11   4  12       61.91       82.58     12.87 o 
 -10   4  12       13.17        9.69      7.87 o 
  -9   4  12        4.26       15.81      7.70 o 
  -8   4  12       13.60       17.73      7.66 o 
  -7   4  12      296.45      269.61     14.38 o 
  -6   4  12      512.11      493.31     22.10 o 
  -5   4  12      261.80      244.43     13.45 o 
  -4   4  12       85.31       70.75      8.76 o 
  -3   4  12        5.69        1.76      7.49 o 
  -2   4  12      126.12      142.20     11.09 o 
  -1   4  12      540.56      526.93     23.23 o 
   0   4  12      115.80      106.29      9.98 o 
   1   4  12        4.01        4.10      8.67 o 
   2   4  12       75.55       75.96      9.46 o 
   3   4  12       10.26        2.80      8.62 o 
   4   4  12      102.06      119.68     11.64 o 
   5   4  12       18.49        2.29     20.11 o 
  -9   5  12       26.34       31.51      9.46 o 
  -8   5  12        4.13       16.55      8.57 o 
  -7   5  12        8.34        9.65      8.15 o 
  -6   5  12        8.13       -5.04      7.82 o 
  -5   5  12       15.39       10.21      7.95 o 
  -4   5  12      139.42      145.11     11.25 o 
  -3   5  12       68.14       73.68      9.58 o 
  -2   5  12      140.62      173.29     12.21 o 
  -1   5  12       20.62       34.88      9.02 o 
   0   5  12       17.52       14.02      9.39 o 
 -15   1  13        3.24        9.83     18.45 o 
 -14   1  13       54.91       94.35     13.43 o 
 -13   1  13       16.61       10.27     11.45 o 
 -12   1  13      101.13       92.33     11.62 o 
 -11   1  13        5.06       11.47     11.89 o 
 -10   1  13      176.64      197.14     18.34 o 
  -9   1  13       75.84       79.30      9.73 o 
  -8   1  13      567.83      605.50     29.79 o 
  -7   1  13      953.97      954.42     40.83 o 
  -6   1  13       26.97       23.85      8.21 o 
  -5   1  13       94.74       97.71      9.89 o 
  -4   1  13      767.54      814.64     35.97 o 
  -3   1  13       71.19       58.48     13.12 o 
  -2   1  13      117.17      108.31     11.68 o 
  -1   1  13      170.15      169.34     17.26 o 
   0   1  13        3.35       11.89     12.80 o 
   1   1  13      268.79      257.30     21.75 o 
   2   1  13       47.14       32.40     13.38 o 
   3   1  13      143.31      175.29     18.58 o 
   4   1  13       70.85       73.38     15.45 o 
   5   1  13      475.56      530.01     34.63 o 
   6   1  13        2.72       -9.22     15.34 o 
 -14   2  13      153.86      155.12     15.48 o 
 -13   2  13      435.40      470.82     23.43 o 
 -12   2  13      497.86      541.70     25.91 o 
 -11   2  13      373.50      408.89     28.76 o 
 -10   2  13       27.06       40.68     10.06 o 
  -9   2  13       46.68       54.41      9.44 o 
  -8   2  13       39.56       38.01     10.24 o 
  -7   2  13       72.16       87.54     14.29 o 
  -6   2  13       22.81       31.03      9.69 o 
  -5   2  13      213.45      213.56     15.27 o 
  -4   2  13      170.00      159.75     13.13 o 
  -3   2  13      157.89      160.55     13.21 o 
  -2   2  13        3.41       -8.78      8.78 o 
  -1   2  13       82.49       87.07     12.40 o 
   0   2  13      141.63      163.28     18.35 o 
   1   2  13      895.29      918.42     49.86 o 
   2   2  13      253.22      275.15     20.60 o 
   3   2  13       89.84       75.30     12.52 o 
   4   2  13       83.93       71.77     12.39 o 
   5   2  13      118.53      139.23     23.75 o 
 -12   3  13       12.50        1.86      7.49 o 
 -11   3  13       71.17       59.28      8.62 o 
 -10   3  13       12.45        6.32      7.50 o 
  -9   3  13      342.75      303.18     16.24 o 
  -8   3  13      181.02      171.67     11.69 o 
  -7   3  13       23.65       16.01      7.55 o 
  -6   3  13       10.00        2.61      7.52 o 
  -5   3  13        2.43        3.79      7.93 o 
  -4   3  13       23.26       26.84      7.54 o 
  -3   3  13      202.45      187.54     12.24 o 
  -2   3  13       27.94       14.42      7.40 o 
  -1   3  13       97.21       99.29      9.46 o 
   0   3  13       16.98       16.46      8.91 o 
   1   3  13       10.49        2.31      9.66 o 
   2   3  13       17.20       28.81     13.07 o 
   3   3  13       33.98       41.17     22.78 o 
  -7   4  13      112.20      134.73     16.23 o 
  -6   4  13      113.41      124.97     10.39 o 
  -5   4  13        0.60       -6.90      7.93 o 
  -4   4  13       12.04       14.30      8.37 o 
  -3   4  13       29.65       27.46      9.22 o 
  -2   4  13        0.19       -1.37     15.45 o 
 -11   0  14      100.85       94.22     52.12 o 
 -10   0  14      480.64      549.05     91.55 o 
  -9   0  14      330.59      378.39    114.76 o 
  -8   0  14       41.61       52.52     32.93 o 
  -7   0  14      111.65      215.19     41.53 o 
  -6   0  14        2.44      -27.14     41.29 o 
  -5   0  14      175.12      200.98     29.29 o 
  -4   0  14       47.63       37.81     22.37 o 
  -3   0  14       33.61       44.54     21.35 o 
  -2   0  14      200.07      190.67     29.45 o 
  -1   0  14      208.71      252.44     30.64 o 
   0   0  14       25.26       92.15     23.28 o 
 -10   1  14       45.26       41.96      9.11 o 
  -9   1  14        1.23        5.43      9.36 o 
  -8   1  14        1.44      -17.23     18.98 o 
  -7   1  14      228.32      241.49     23.46 o 
  -6   1  14      148.46      124.04     15.60 o 
  -5   1  14      181.62      183.05     16.81 o 
  -4   1  14       13.07        7.31     13.35 o 
  -3   1  14        3.72       20.98     14.93 o 
  -2   1  14       74.81       95.38     16.30 o 
  -1   1  14      120.77       83.30     16.20 o 
   0   1  14      241.51      236.63     25.83 o 
  -8   2  14       20.74       40.30     15.77 o 
  -7   2  14      128.97      141.07     14.58 o 
  -6   2  14        5.74       -9.55      9.55 o 
  -5   2  14       89.26       68.32     11.11 o 
  -4   2  14      119.73      132.02     13.26 o 
  -3   2  14       55.97       60.27     11.41 o 
                                                 
